# Supplementary material for: 3,5-Difluoro­phenyl phenyl sulfone
Source: Acta Crystallogr Sect E Struct Rep Online. 2008 Oct 25;64(Pt 11):o2207. doi: 10.1107/S1600536808034302 (PMC2959527; doi:10.1107/S1600536808034302)
Supplement: Supplementary file 1 [file e-64-o2207-sup1.cif]

##############################################################################
###                                                                        ###
###        Electronic paper (Acta Crystallographica Section E)             ###
###                                                                        ###
##############################################################################
#                                                                            #
# This CIF contains the data in a paper accepted for publication in Acta     #
# Crystallographica Section E. It conforms to the requirements of Notes      #
# for Authors for Section E, and has been peer reviewed under the auspices   #
# of the IUCr Commission on Journals.                                        #
#                                                                            #
# Full details of the Crystallographic Information File format               #
# are given in the paper "The Crystallographic Information File (CIF):       #
# a New Standard Archive File for Crystallography" by S. R. Hall, F. H.      #
# Allen and I. D. Brown [Acta Cryst. (1991), A47, 655-685].                  #
#                                                                            #
# The current version of the core CIF dictionary is obtainable from          #
# ftp://ftp.iucr.org/pub/cif_core.dic. The current version number is 2.4.    #
#                                                                            #
# Software is freely available for graphical display of the structure(s) in  #
# this CIF.  For information consult the CIF home page http://www.iucr.org/  #
# cif/home.html                                                              #
#                                                                            #
# This file may be used for bona fide research purposes within the           #
# scientific community so long as proper attribution is given to the journal # 
# article from which it was obtained.                                        #
#                                                                            #
##############################################################################
                                             
data_I
_audit_creation_method     SHELXL-97
_chemical_name_systematic
;
3,5-Difluorophenyl phenyl sulfone
;
_chemical_name_common     '3,5-Difluorophenyl sulfone'
_chemical_formula_moiety     'C12 H8 F2 O2 S'
_chemical_formula_sum     'C12 H8 F2 O2 S'
_chemical_formula_weight     254.24
_chemical_melting_point     373
_symmetry_cell_setting     monoclinic
_symmetry_space_group_name_H-M     'P 21/c'
_symmetry_space_group_name_hall     '-P 2ybc'
loop_
    _symmetry_equiv_pos_as_xyz
    'x, y, z'
    '-x, y+1/2, -z+1/2'
    '-x, -y, -z'
    'x, -y-1/2, z-1/2'
_cell_length_a     10.328(6)
_cell_length_b     14.256(9)
_cell_length_c     7.641(4)
_cell_angle_alpha     90.00
_cell_angle_beta     108.17(4)
_cell_angle_gamma     90.00
_cell_volume     1068.9(11)
_cell_formula_units_Z     4
_cell_measurement_reflns_used     2499
_cell_measurement_theta_min     2.51
_cell_measurement_theta_max     28.97
_cell_measurement_temperature     173(2)
_exptl_crystal_description     block
_exptl_crystal_colour     colourless
_exptl_crystal_size_max     0.31
_exptl_crystal_size_mid     0.23
_exptl_crystal_size_min     0.07
_exptl_crystal_density_diffrn     1.580
_exptl_crystal_density_meas     ?
_exptl_crystal_density_method     'not measured'
_exptl_crystal_F_000     520
_exptl_absorpt_coefficient_mu     0.315
_exptl_absorpt_correction_type     'multi-scan'
_exptl_absorpt_process_details     '(SADABS; Bruker, 2003)'
_exptl_absorpt_correction_T_min     0.892
_exptl_absorpt_correction_T_max     0.977
_exptl_special_details
;
;
_diffrn_ambient_temperature     173(2)
_diffrn_radiation_type     MoK\a
_diffrn_radiation_wavelength     0.71069
_diffrn_radiation_source     'fine-focus sealed tube'
_diffrn_radiation_monochromator     graphite
_diffrn_measurement_device_type     'Bruker SMART APEXII CCD'
_diffrn_measurement_method     \w
_diffrn_detector_area_resol_mean     ?
_diffrn_reflns_number     9888
_diffrn_reflns_av_R_equivalents     0.0355
_diffrn_reflns_av_sigmaI/netI     0.0368
_diffrn_reflns_theta_min     2.08
_diffrn_reflns_theta_max     29.01
_diffrn_reflns_theta_full     29.01
_diffrn_measured_fraction_theta_max     0.998
_diffrn_measured_fraction_theta_full     0.998
_diffrn_reflns_limit_h_min     -14
_diffrn_reflns_limit_h_max     14
_diffrn_reflns_limit_k_min     -19
_diffrn_reflns_limit_k_max     19
_diffrn_reflns_limit_l_min     -10
_diffrn_reflns_limit_l_max     10
_diffrn_standards_number     ?
_diffrn_standards_interval_count     ?
_diffrn_standards_interval_time     ?
_diffrn_standards_decay_%     ?
_refine_special_details
;
Refinement of <i>F</i>^2^ against ALL reflections. The weighted <i>R</i>-factor
<i>wR</i> and goodness of fit <i>S</i> are based on <i>F</i>^2^, conventional
<i>R</i>-factors <i>R</i> are based on <i>F</i>, with <i>F</i> set to zero for
negative <i>F</i>^2^. The threshold expression of <i>F</i>^2^ >
\s(<i>F</i>^2^) is used only for calculating <i>R</i>-factors(gt) <i>etc</i>.
and is not relevant to the choice of reflections for refinement.
<i>R</i>-factors based on <i>F</i>^2^ are statistically about twice as large
as those based on <i>F</i>, and <i>R</i>- factors based on ALL data will be
even larger.
;
_reflns_number_total     2841
_reflns_number_gt     2312
_reflns_threshold_expression     I>2\s(I)
_refine_ls_structure_factor_coef     Fsqd
_refine_ls_matrix_type     full
_refine_ls_R_factor_all     0.0633
_refine_ls_R_factor_gt     0.0494
_refine_ls_wR_factor_gt     0.1271
_refine_ls_wR_factor_ref     0.1376
_refine_ls_goodness_of_fit_ref     1.071
_refine_ls_restrained_S_all     1.071
_refine_ls_number_reflns     2841
_refine_ls_number_parameters     154
_refine_ls_number_restraints     0
_refine_ls_hydrogen_treatment     constr
_refine_ls_weighting_scheme     calc
_refine_ls_weighting_details
         'calc w=1/[\s^2^(Fo^2^)+(0.0653P)^2^+0.8586P] where P=(Fo^2^+2Fc^2^)/3'
_atom_sites_solution_hydrogens     geom
_atom_sites_solution_primary     direct
_atom_sites_solution_secondary     difmap
_refine_ls_shift/su_max     0.001
_refine_ls_shift/su_mean     0.000
_refine_diff_density_max     1.033
_refine_diff_density_min     -0.368
_refine_ls_extinction_method     none
_refine_ls_extinction_coef     ?
loop_
    _atom_type_symbol
    _atom_type_description
    _atom_type_scat_dispersion_real
    _atom_type_scat_dispersion_imag
    _atom_type_scat_source
    'C' 'C' 0.0033 0.0016
                         'International Tables Vol C Tables 4.2.6.8 and 6.1.1.4'
    'H' 'H' 0.0000 0.0000
                         'International Tables Vol C Tables 4.2.6.8 and 6.1.1.4'
    'F' 'F' 0.0171 0.0103
                         'International Tables Vol C Tables 4.2.6.8 and 6.1.1.4'
    'O' 'O' 0.0106 0.0060
                         'International Tables Vol C Tables 4.2.6.8 and 6.1.1.4'
    'S' 'S' 0.1246 0.1234
                         'International Tables Vol C Tables 4.2.6.8 and 6.1.1.4'
_computing_data_collection     'SMART (Bruker, 2003)'
_computing_cell_refinement     'SAINT-Plus (Bruker, 2003)'
_computing_data_reduction     'SAINT-Plus (Bruker, 2003)'
_computing_structure_solution     'SHELXS97 (Sheldrick, 2008)'
_computing_structure_refinement     'SHELXL97 (Sheldrick, 2008)'
_computing_molecular_graphics
;
Mercury (Macrae <i>et al.</i>,  2006) and OSCAIL (McArdle, 1995)
;
_computing_publication_material
                'enCIFer (Allen <i>et al.</i> 2004) and publCIF (Westrip, 2008)'
loop_
    _atom_site_type_symbol
    _atom_site_label
    _atom_site_fract_x
    _atom_site_fract_y
    _atom_site_fract_z
    _atom_site_U_iso_or_equiv
    _atom_site_adp_type
    _atom_site_calc_flag
    _atom_site_refinement_flags
    _atom_site_occupancy
    _atom_site_disorder_assembly
    _atom_site_disorder_group
    S S1 0.75260(5) 0.58823(4) 0.81320(7) 0.02008(16) Uani d . 1 . .
    F F3 1.22708(15) 0.66341(11) 0.7875(2) 0.0422(4) Uani d . 1 . .
    F F5 0.94947(16) 0.91584(10) 0.8343(2) 0.0382(4) Uani d . 1 . .
    O O1 0.67321(17) 0.62902(12) 0.9183(2) 0.0278(4) Uani d . 1 . .
    O O2 0.81161(17) 0.49637(11) 0.8585(2) 0.0283(4) Uani d . 1 . .
    C C1 0.8867(2) 0.66759(14) 0.8195(3) 0.0186(4) Uani d . 1 . .
    C C2 1.0092(2) 0.63183(15) 0.8079(3) 0.0231(4) Uani d . 1 . .
    H H2 1.0244 0.5663 0.8039 0.028 Uiso calc R 1 . .
    C C3 1.1074(2) 0.69651(16) 0.8025(3) 0.0251(5) Uani d . 1 . .
    C C4 1.0896(2) 0.79234(15) 0.8082(3) 0.0243(4) Uani d . 1 . .
    H H4 1.1588 0.8351 0.8029 0.029 Uiso calc R 1 . .
    C C5 0.9666(2) 0.82280(15) 0.8219(3) 0.0229(4) Uani d . 1 . .
    C C6 0.8626(2) 0.76354(15) 0.8274(3) 0.0213(4) Uani d . 1 . .
    H H6 0.7786 0.7869 0.8361 0.026 Uiso calc R 1 . .
    C C7 0.6541(2) 0.58940(14) 0.5789(3) 0.0180(4) Uani d . 1 . .
    C C8 0.6894(2) 0.53032(15) 0.4556(3) 0.0231(4) Uani d . 1 . .
    H H8 0.7620 0.4867 0.4979 0.028 Uiso calc R 1 . .
    C C9 0.6162(3) 0.53652(16) 0.2697(3) 0.0282(5) Uani d . 1 . .
    H H9 0.6389 0.4969 0.1836 0.034 Uiso calc R 1 . .
    C C10 0.5105(2) 0.60012(17) 0.2093(3) 0.0291(5) Uani d . 1 . .
    H H10 0.4613 0.6041 0.0817 0.035 Uiso calc R 1 . .
    C C11 0.4758(2) 0.65775(17) 0.3324(3) 0.0269(5) Uani d . 1 . .
    H H11 0.4022 0.7005 0.2895 0.032 Uiso calc R 1 . .
    C C12 0.5479(2) 0.65361(15) 0.5189(3) 0.0227(4) Uani d . 1 . .
    H H12 0.5252 0.6939 0.6041 0.027 Uiso calc R 1 . .
loop_
    _atom_site_aniso_label
    _atom_site_aniso_U_11
    _atom_site_aniso_U_22
    _atom_site_aniso_U_33
    _atom_site_aniso_U_12
    _atom_site_aniso_U_13
    _atom_site_aniso_U_23
    S1 0.0243(3) 0.0206(3) 0.0158(3) -0.00311(19) 0.0069(2) 0.00231(19)
    F3 0.0273(8) 0.0336(8) 0.0690(12) 0.0042(6) 0.0201(8) -0.0013(8)
    F5 0.0413(9) 0.0185(7) 0.0601(11) -0.0006(6) 0.0236(8) -0.0012(6)
    O1 0.0335(9) 0.0347(9) 0.0195(8) -0.0071(7) 0.0144(7) -0.0025(7)
    O2 0.0316(8) 0.0224(8) 0.0273(8) -0.0026(7) 0.0041(7) 0.0089(6)
    C1 0.0217(10) 0.0199(9) 0.0141(9) -0.0014(8) 0.0054(8) 0.0014(7)
    C2 0.0240(10) 0.0188(10) 0.0255(11) 0.0013(8) 0.0063(9) 0.0018(8)
    C3 0.0188(10) 0.0264(11) 0.0300(12) 0.0022(8) 0.0073(9) 0.0004(9)
    C4 0.0249(10) 0.0223(10) 0.0266(11) -0.0053(8) 0.0092(9) -0.0017(9)
    C5 0.0294(11) 0.0166(9) 0.0225(11) -0.0011(8) 0.0077(9) -0.0019(8)
    C6 0.0247(10) 0.0207(10) 0.0194(10) 0.0000(8) 0.0081(8) -0.0008(8)
    C7 0.0192(9) 0.0188(9) 0.0171(9) -0.0038(7) 0.0072(8) 0.0007(7)
    C8 0.0285(11) 0.0197(10) 0.0231(11) -0.0009(8) 0.0111(9) -0.0005(8)
    C9 0.0392(13) 0.0261(11) 0.0220(11) -0.0087(9) 0.0135(10) -0.0059(9)
    C10 0.0302(12) 0.0358(13) 0.0179(10) -0.0131(10) 0.0024(9) 0.0017(9)
    C11 0.0208(10) 0.0313(12) 0.0279(12) -0.0029(9) 0.0066(9) 0.0080(9)
    C12 0.0228(10) 0.0241(10) 0.0237(11) 0.0010(8) 0.0110(8) 0.0017(8)
_geom_special_details
;
All e.s.d.'s (except the e.s.d. in the dihedral angle between two l.s. planes)
are estimated using the full covariance matrix. The cell e.s.d.'s are taken
into account individually in the estimation of e.s.d.'s in distances, angles
and torsion angles; correlations between e.s.d.'s in cell parameters are only
used when they are defined by crystal symmetry. An approximate (isotropic)
treatment of cell e.s.d.'s is used for estimating e.s.d.'s involving l.s.
planes.
Least-squares planes (<i>x</i>,<i>y</i>,<i>z</i> in crystal coordinates) and
deviations from them (* indicates atom used to define plane)
0.6216 (0.0092) <i>x</i> - 0.3744 (0.0129) <i>y</i> + 7.1009 (0.0056) <i>z</i>
= 6.1246 (0.0124)
* -0.0042 (0.0015) C1 * 0.0030 (0.0015) C2 * 0.0017 (0.0017) C3 * -0.0051
(0.0016) C4 * 0.0041 (0.0015) C5 * 0.0006 (0.0015) C6 - 0.1026 (0.0029) S1
Rms deviation of fitted atoms = 0.0035
7.3721 (0.0082) <i>x</i> + 9.8314 (0.0114) <i>y</i> - 2.5872 (0.0066) <i>z</i>
= 9.1191 (0.0077)
Angle to previous plane (with approximate e.s.d.) = 84.43 (0.08)
* -0.0002 (0.0014) C7 * -0.0020 (0.0015) C8 * 0.0008 (0.0016) C9 * 0.0026
(0.0016) C10 * -0.0048 (0.0015) C11 * 0.0036 (0.0015) C12 0.1082 (0.0028) S1
Rms deviation of fitted atoms = 0.0028
;
loop_
    _geom_bond_atom_site_label_1
    _geom_bond_atom_site_label_2
    _geom_bond_site_symmetry_2
    _geom_bond_distance
    _geom_bond_publ_flag
    S1 O1 . 1.4375(18) ?
    S1 O2 . 1.4403(18) ?
    S1 C7 . 1.762(2) ?
    S1 C1 . 1.777(2) ?
    F3 C3 . 1.361(3) ?
    F5 C5 . 1.346(3) ?
    C1 C2 . 1.392(3) ?
    C1 C6 . 1.395(3) ?
    C2 C3 . 1.381(3) ?
    C2 H2 . 0.9500 ?
    C3 C4 . 1.381(3) ?
    C4 C5 . 1.377(3) ?
    C4 H4 . 0.9500 ?
    C5 C6 . 1.378(3) ?
    C6 H6 . 0.9500 ?
    C7 C12 . 1.392(3) ?
    C7 C8 . 1.394(3) ?
    C8 C9 . 1.388(3) ?
    C8 H8 . 0.9500 ?
    C9 C10 . 1.383(4) ?
    C9 H9 . 0.9500 ?
    C10 C11 . 1.378(4) ?
    C10 H10 . 0.9500 ?
    C11 C12 . 1.388(3) ?
    C11 H11 . 0.9500 ?
    C12 H12 . 0.9500 ?
loop_
    _geom_angle_atom_site_label_1
    _geom_angle_atom_site_label_2
    _geom_angle_atom_site_label_3
    _geom_angle_site_symmetry_1
    _geom_angle_site_symmetry_3
    _geom_angle
    _geom_angle_publ_flag
    O1 S1 O2 . . 120.39(10) ?
    O1 S1 C7 . . 108.34(11) ?
    O2 S1 C7 . . 108.65(10) ?
    O1 S1 C1 . . 107.63(10) ?
    O2 S1 C1 . . 107.72(11) ?
    C7 S1 C1 . . 102.68(10) ?
    C2 C1 C6 . . 122.68(19) ?
    C2 C1 S1 . . 118.76(16) ?
    C6 C1 S1 . . 118.50(16) ?
    C3 C2 C1 . . 116.6(2) ?
    C3 C2 H2 . . 121.7 ?
    C1 C2 H2 . . 121.7 ?
    F3 C3 C4 . . 118.6(2) ?
    F3 C3 C2 . . 117.8(2) ?
    C4 C3 C2 . . 123.6(2) ?
    C5 C4 C3 . . 116.7(2) ?
    C5 C4 H4 . . 121.7 ?
    C3 C4 H4 . . 121.7 ?
    F5 C5 C4 . . 117.46(19) ?
    F5 C5 C6 . . 118.8(2) ?
    C4 C5 C6 . . 123.8(2) ?
    C5 C6 C1 . . 116.6(2) ?
    C5 C6 H6 . . 121.7 ?
    C1 C6 H6 . . 121.7 ?
    C12 C7 C8 . . 121.3(2) ?
    C12 C7 S1 . . 119.13(16) ?
    C8 C7 S1 . . 119.42(17) ?
    C9 C8 C7 . . 118.7(2) ?
    C9 C8 H8 . . 120.7 ?
    C7 C8 H8 . . 120.7 ?
    C10 C9 C8 . . 120.3(2) ?
    C10 C9 H9 . . 119.9 ?
    C8 C9 H9 . . 119.9 ?
    C11 C10 C9 . . 120.6(2) ?
    C11 C10 H10 . . 119.7 ?
    C9 C10 H10 . . 119.7 ?
    C10 C11 C12 . . 120.4(2) ?
    C10 C11 H11 . . 119.8 ?
    C12 C11 H11 . . 119.8 ?
    C11 C12 C7 . . 118.8(2) ?
    C11 C12 H12 . . 120.6 ?
    C7 C12 H12 . . 120.6 ?
loop_
    _geom_torsion_atom_site_label_1
    _geom_torsion_atom_site_label_2
    _geom_torsion_atom_site_label_3
    _geom_torsion_atom_site_label_4
    _geom_torsion_site_symmetry_1
    _geom_torsion_site_symmetry_2
    _geom_torsion_site_symmetry_3
    _geom_torsion_site_symmetry_4
    _geom_torsion
    _geom_torsion_publ_flag
    O1 S1 C1 C2 . . . . 150.34(17) ?
    O2 S1 C1 C2 . . . . 19.1(2) ?
    C7 S1 C1 C2 . . . . -95.46(18) ?
    O1 S1 C1 C6 . . . . -32.6(2) ?
    O2 S1 C1 C6 . . . . -163.77(16) ?
    C7 S1 C1 C6 . . . . 81.64(18) ?
    C6 C1 C2 C3 . . . . -0.6(3) ?
    S1 C1 C2 C3 . . . . 176.34(17) ?
    C1 C2 C3 F3 . . . . -178.7(2) ?
    C1 C2 C3 C4 . . . . 0.1(3) ?
    F3 C3 C4 C5 . . . . 179.5(2) ?
    C2 C3 C4 C5 . . . . 0.7(4) ?
    C3 C4 C5 F5 . . . . 177.6(2) ?
    C3 C4 C5 C6 . . . . -0.9(3) ?
    F5 C5 C6 C1 . . . . -178.16(19) ?
    C4 C5 C6 C1 . . . . 0.4(3) ?
    C2 C1 C6 C5 . . . . 0.4(3) ?
    S1 C1 C6 C5 . . . . -176.56(16) ?
    O1 S1 C7 C12 . . . . 22.96(19) ?
    O2 S1 C7 C12 . . . . 155.37(16) ?
    C1 S1 C7 C12 . . . . -90.72(18) ?
    O1 S1 C7 C8 . . . . -161.09(16) ?
    O2 S1 C7 C8 . . . . -28.68(19) ?
    C1 S1 C7 C8 . . . . 85.23(18) ?
    C12 C7 C8 C9 . . . . 0.0(3) ?
    S1 C7 C8 C9 . . . . -175.82(16) ?
    C7 C8 C9 C10 . . . . -0.1(3) ?
    C8 C9 C10 C11 . . . . -0.3(3) ?
    C9 C10 C11 C12 . . . . 0.9(3) ?
    C10 C11 C12 C7 . . . . -0.9(3) ?
    C8 C7 C12 C11 . . . . 0.5(3) ?
    S1 C7 C12 C11 . . . . 176.35(16) ?
loop_
    _geom_hbond_atom_site_label_D
    _geom_hbond_atom_site_label_H
    _geom_hbond_atom_site_label_A
    _geom_hbond_site_symmetry_A
    _geom_hbond_distance_DH
    _geom_hbond_distance_HA
    _geom_hbond_distance_DA
    _geom_hbond_angle_DHA
    C2 H2 F5 2_746 0.95 2.44 3.337(3) 157
data_global
_journal_date_recd_electronic     2008-10-10
_journal_date_accepted     2008-10-20
_journal_name_full     'Acta Crystallographica, Section E'
_journal_year     2008
_journal_volume     64
_journal_issue     11
_journal_page_first     o2207
_journal_page_last     o2207
_journal_paper_category     QO
_journal_coeditor_code     HB2817
_publ_contact_author_name     'David A Grossie'
_publ_contact_author_address
;
Department of Chemistry
Wright State University
3640 Colonel Glenn Hwy.
Dayton Ohio 45435
USA
;
_publ_contact_author_email     david.grossie@wright.edu
_publ_contact_author_fax     9377752717
_publ_contact_author_phone     9377752210
_publ_section_title
;
3,5-Difluorophenyl phenyl sulfone
;
loop_
    _publ_author_name
    _publ_author_footnote
    _publ_author_address
    'Grossie, David A' .
;
Department of Chemistry
Wright State University
3640 Colonel Glenn Hwy.
Dayton
Ohio 45435
USA
;
    'Fossum, Eric' .
;
Department of Chemistry
Wright State University
3640 Colonel Glenn Hwy.
Dayton
Ohio 45435
USA
;
    'Elsen, Andrea' .
;
Department of Chemistry
Wright State University
3640 Colonel Glenn Hwy.
Dayton
Ohio 45435
USA
;
    'Meyer, Tricia' .
;
Department of Chemistry
Wright State University
3640 Colonel Glenn Hwy.
Dayton
Ohio 45435
USA
;
_publ_section_synopsis     .
