# Supplementary material for: 3,5-Difluoro­phenyl phenyl sulfone
Source: Acta Crystallogr Sect E Struct Rep Online. 2008 Oct 25;64(Pt 11):o2207. doi: 10.1107/S1600536808034302 (PMC2959527; doi:10.1107/S1600536808034302)
Supplement: Supplementary file 2 [file e-64-o2207-Isup2.hkl]

# 
# h,k,l, Fc-squared, Fo-squared, sigma(Fo-squared) and status flag 
# 
data_I
_shelx_title ' 08dg17    P 21/a       R =  New: P21/c' 
_shelx_refln_list_code          4 
_shelx_F_calc_maximum      143.47 
_exptl_crystal_F_000       519.95 
_reflns_d_resolution_high  0.7326 
 
loop_ 
 _symmetry_equiv_pos_as_xyz 
 'x, y, z' 
 '-x, y+1/2, -z+1/2' 
 '-x, -y, -z' 
 'x, -y-1/2, z-1/2' 
 
_cell_length_a    10.3280 
_cell_length_b    14.2560 
_cell_length_c     7.6410 
_cell_angle_alpha  90.000 
_cell_angle_beta  108.170 
_cell_angle_gamma  90.000 
 
_shelx_F_squared_multiplier     1.000 
 
loop_ 
 _refln_index_h 
 _refln_index_k 
 _refln_index_l 
 _refln_F_squared_calc 
 _refln_F_squared_meas 
 _refln_F_squared_sigma 
 _refln_observed_status 
   1   0   0     1542.19     1194.78     31.95 o 
   2   0   0       76.38       86.56      4.58 o 
   3   0   0       11.47        4.05      2.25 o 
   4   0   0     2267.95     1801.64     19.59 o 
   5   0   0      222.28      287.42      8.10 o 
   6   0   0       38.67       24.06      4.14 o 
   7   0   0      820.18      796.47     24.01 o 
   8   0   0      659.22      670.63     23.84 o 
   9   0   0      602.14      557.19     36.83 o 
  10   0   0      144.63      125.23     13.46 o 
  11   0   0       57.54       34.03      6.00 o 
  12   0   0       65.38       48.59      7.15 o 
  13   0   0        0.95        8.29      5.21 o 
   1   1   0     2915.84     2824.76     30.15 o 
   2   1   0      853.07      753.42      7.93 o 
   3   1   0       74.89       48.02      3.06 o 
   4   1   0      727.12      663.70      9.57 o 
   5   1   0        9.47        5.15      2.00 o 
   6   1   0       29.11       55.34      3.84 o 
   7   1   0      189.18      193.41      8.74 o 
   8   1   0      195.18      175.73      9.00 o 
   9   1   0      421.83      417.16     14.11 o 
  10   1   0       80.27       75.76      7.10 o 
  11   1   0      166.83      186.38     10.87 o 
  12   1   0        0.71       -1.48      3.78 o 
  13   1   0        5.56        5.35      3.56 o 
   0   2   0      144.22      157.63      5.15 o 
   1   2   0     2750.85     2741.87     16.85 o 
   2   2   0     3300.31     3606.17     30.60 o 
   3   2   0     1753.00     1735.38     15.08 o 
   4   2   0      617.89      709.09     11.57 o 
   5   2   0      842.26      818.92     13.55 o 
   6   2   0      115.93      174.63      8.62 o 
   7   2   0      141.99      136.43      6.17 o 
   8   2   0      105.71      119.45      8.49 o 
   9   2   0      291.85      275.76     11.60 o 
  10   2   0       28.87       27.23      4.60 o 
  11   2   0        0.18        0.77      3.12 o 
  12   2   0       52.95       43.85      6.93 o 
  13   2   0        0.07       -3.04      3.61 o 
   1   3   0    10971.28    10784.42     61.97 o 
   2   3   0     1109.88     1248.13     11.74 o 
   3   3   0       20.52       13.56      2.27 o 
   4   3   0     2406.75     2274.47     25.38 o 
   5   3   0     1354.02     1260.70     15.39 o 
   6   3   0      150.34      162.27      6.11 o 
   7   3   0      218.53      232.07      7.68 o 
   8   3   0      319.40      319.10     11.84 o 
   9   3   0      153.97      154.23      9.97 o 
  10   3   0        0.42        6.51      4.15 o 
  11   3   0      272.81      260.97     12.39 o 
  12   3   0        3.00       -3.34      4.48 o 
  13   3   0      197.77      176.30     17.05 o 
   0   4   0     7272.80     6644.35     68.81 o 
   1   4   0      659.38      718.79     10.26 o 
   2   4   0      909.46     1016.22     14.20 o 
   3   4   0      961.28      961.43     11.85 o 
   4   4   0     4616.66     4803.54     44.61 o 
   5   4   0      128.92      141.70      5.61 o 
   6   4   0       16.04        7.98      2.17 o 
   7   4   0      152.56      149.88      6.88 o 
   8   4   0      334.19      325.83     12.15 o 
   9   4   0      227.42      209.09     10.63 o 
  10   4   0      310.36      324.77     13.22 o 
  11   4   0       20.97       15.66      5.86 o 
  12   4   0      118.35      102.08      7.51 o 
  13   4   0        0.20       -4.27      4.27 o 
   1   5   0     2332.15     1960.80     15.33 o 
   2   5   0       17.69       20.96      2.38 o 
   3   5   0      724.48      675.81     10.26 o 
   4   5   0      124.54      149.59      5.70 o 
   5   5   0      342.58      281.32      7.89 o 
   6   5   0      292.32      293.29      8.53 o 
   7   5   0      165.47      183.55      7.48 o 
   8   5   0        0.19       -2.21      2.21 o 
   9   5   0      225.88      229.59     11.54 o 
  10   5   0        0.11        3.65      4.01 o 
  11   5   0        0.03       -2.83      4.48 o 
  12   5   0      233.27      220.41     13.32 o 
   0   6   0      254.53      337.77      8.97 o 
   1   6   0       11.81        4.59      1.63 o 
   2   6   0       77.36      114.45      4.42 o 
   3   6   0      989.50      929.60     12.50 o 
   4   6   0      194.00      188.36      6.47 o 
   5   6   0      193.43      230.60      7.38 o 
   6   6   0      364.25      379.47      9.96 o 
   7   6   0        5.13        3.91      2.15 o 
   8   6   0      415.44      440.38     16.04 o 
   9   6   0      204.04      191.89     10.72 o 
  10   6   0      674.27      711.59     20.06 o 
  11   6   0       84.27       69.29      6.67 o 
  12   6   0      286.51      306.93     13.69 o 
   1   7   0     2495.84     2520.14     19.69 o 
   2   7   0      400.42      345.74      7.40 o 
   3   7   0      961.04      963.10     13.07 o 
   4   7   0       15.41        7.82      2.12 o 
   5   7   0      363.41      343.33      9.27 o 
   6   7   0        8.23        6.28      2.24 o 
   7   7   0      193.88      210.90      8.17 o 
   8   7   0      318.87      268.83     11.24 o 
   9   7   0      262.89      274.24     12.50 o 
  10   7   0        0.07       -3.96      3.96 o 
  11   7   0      255.12      249.63     15.60 o 
  12   7   0       42.12       52.85      8.03 o 
   0   8   0       62.41       76.55      4.75 o 
   1   8   0      398.54      386.57      8.22 o 
   2   8   0      177.18      195.76      5.88 o 
   3   8   0       12.28       29.14      3.04 o 
   4   8   0       13.34        8.31      2.23 o 
   5   8   0       72.92       70.64      5.16 o 
   6   8   0     1313.00     1272.46     19.20 o 
   7   8   0       95.98       94.93      6.62 o 
   8   8   0       86.91      100.32      8.68 o 
   9   8   0        2.28       12.04      4.56 o 
  10   8   0       37.40       40.59      7.91 o 
  11   8   0        7.50        6.94      6.00 o 
  12   8   0        6.20       11.06      5.10 o 
   1   9   0      210.35      178.97      4.98 o 
   2   9   0      163.42      162.24      5.31 o 
   3   9   0      890.48      947.73     13.82 o 
   4   9   0        4.59        0.23      1.81 o 
   5   9   0     1987.70     2023.14     23.69 o 
   6   9   0      777.25      685.42     14.30 o 
   7   9   0        6.84        4.27      2.42 o 
   8   9   0        9.76       11.17      3.75 o 
   9   9   0      741.22      711.18     23.67 o 
  10   9   0        0.00       -1.86      4.52 o 
  11   9   0      138.97      158.99      9.55 o 
   0  10   0      731.53      753.14     14.59 o 
   1  10   0      341.11      331.37      8.55 o 
   2  10   0      250.73      293.63      8.57 o 
   3  10   0        0.23       -0.99      1.81 o 
   4  10   0      121.18      122.68      7.73 o 
   5  10   0       29.90       23.52      3.88 o 
   6  10   0      197.98      227.39     10.61 o 
   7  10   0      235.06      217.48     10.64 o 
   8  10   0       34.99       58.10     10.08 o 
   9  10   0       39.70       48.87      5.52 o 
  10  10   0       15.18       22.14      4.71 o 
  11  10   0       16.82       17.08      4.19 o 
   1  11   0        3.80        3.67      2.25 o 
   2  11   0      821.10      745.74     17.55 o 
   3  11   0      692.54      660.34     17.97 o 
   4  11   0       22.72       18.50      3.79 o 
   5  11   0       23.72       23.73      3.79 o 
   6  11   0       41.33       35.40      4.47 o 
   7  11   0       86.45       94.15      7.12 o 
   8  11   0        0.01        1.55      6.15 o 
   9  11   0        2.60        2.07      2.83 o 
  10  11   0        7.32       13.39      9.16 o 
  11  11   0        6.58       -5.06     10.21 o 
   0  12   0     2178.97     1989.18     42.79 o 
   1  12   0      114.73      119.93      8.62 o 
   2  12   0      368.10      338.63     13.06 o 
   3  12   0      493.92      489.17     14.96 o 
   4  12   0      933.31      975.50     21.49 o 
   5  12   0       88.97       75.23      7.30 o 
   6  12   0      243.27      263.08     10.16 o 
   7  12   0      138.60      147.78      8.16 o 
   8  12   0      106.89      103.34     10.02 o 
   9  12   0        0.85       -1.26      6.35 o 
  10  12   0      545.36      608.08     28.98 o 
   1  13   0      524.57      516.19     15.72 o 
   2  13   0      148.14      111.03      8.76 o 
   3  13   0       63.00       60.31      6.20 o 
   4  13   0      317.89      311.15     12.43 o 
   5  13   0      235.06      218.18     11.22 o 
   6  13   0        0.36        3.28      3.60 o 
   7  13   0      113.26      132.91      8.84 o 
   8  13   0        1.84       -2.37      3.39 o 
   9  13   0      214.56      165.25      8.35 o 
   0  14   0        2.64        5.68      5.78 o 
   1  14   0       50.99       50.97      6.04 o 
   2  14   0        0.33       -0.13      2.50 o 
   3  14   0       37.10       42.75      5.61 o 
   4  14   0       16.04       17.27      2.76 o 
   5  14   0       34.54       39.94      4.63 o 
   6  14   0        3.56        2.13      2.92 o 
   7  14   0       15.78       18.83      4.52 o 
   8  14   0       55.15       46.61      7.33 o 
   9  14   0       27.11       32.60      6.62 o 
   1  15   0      222.03      218.35     11.13 o 
   2  15   0       23.95       24.57      3.96 o 
   3  15   0      106.47       92.85      8.20 o 
   4  15   0       13.47       16.72      4.76 o 
   5  15   0      249.52      252.90     15.83 o 
   6  15   0        1.84        5.13      3.07 o 
   7  15   0       44.12       47.53      9.76 o 
   8  15   0       22.30        0.09      5.51 o 
   0  16   0      702.96      710.96     28.63 o 
   1  16   0      209.83      225.14     12.71 o 
   2  16   0       91.57       85.41      7.63 o 
   3  16   0        2.37        8.10      2.69 o 
   4  16   0      138.68      144.25      8.81 o 
   5  16   0       69.61       64.91      9.30 o 
   6  16   0      204.41      222.15     10.10 o 
   7  16   0       69.24       78.77     11.93 o 
   1  17   0        0.00        0.61      4.04 o 
   2  17   0        3.01        5.12      2.81 o 
   3  17   0       58.64       54.60     11.61 o 
   4  17   0        2.68       -1.38      2.95 o 
   5  17   0        9.67        9.80      5.34 o 
   6  17   0       16.68       23.50      5.18 o 
   0  18   0      264.95      269.58     18.12 o 
   1  18   0        3.70       11.37      5.51 o 
   2  18   0       34.94       31.88      8.52 o 
   3  18   0      266.97      275.30     12.18 o 
   4  18   0       31.60       28.25      3.89 o 
   5  18   0        6.02        0.58      6.62 o 
   1  19   0      209.69      201.21     22.93 o 
   2  19   0       99.74       89.76      7.85 o 
 -13   1   1       81.25       77.98      7.12 o 
 -12   1   1      176.16      192.20     11.62 o 
 -11   1   1      253.79      241.27     12.22 o 
 -10   1   1        0.96        2.08      2.48 o 
  -9   1   1       76.28       78.15      7.44 o 
  -8   1   1        3.69        3.08      2.74 o 
  -7   1   1      228.43      250.16      9.60 o 
  -6   1   1      702.69      652.61     14.27 o 
  -5   1   1       89.52       99.06      5.97 o 
  -4   1   1      251.54      281.89      8.13 o 
  -3   1   1     7543.98     7155.31     76.89 o 
  -2   1   1     1131.77      982.03      9.14 o 
  -1   1   1     3614.96     3839.93     20.76 o 
   0   1   1        7.34        1.84      1.29 o 
   1   1   1      447.99      420.00      6.26 o 
   2   1   1     1721.89     1882.94     13.55 o 
   3   1   1      745.97      685.79      8.65 o 
   4   1   1     1106.32     1180.29     13.46 o 
   5   1   1      211.03      200.97      5.66 o 
   6   1   1      179.35      154.20      5.43 o 
   7   1   1      140.05      158.98      7.56 o 
   8   1   1      529.41      510.18     14.88 o 
   9   1   1       13.25       15.12      5.08 o 
  10   1   1       29.46       30.07      3.85 o 
  11   1   1      226.75      219.89     16.83 o 
  12   1   1        6.93        6.56      3.41 o 
 -13   2   1       44.59       34.51      8.65 o 
 -12   2   1      373.79      405.11     15.88 o 
 -11   2   1       17.64       14.81      3.87 o 
 -10   2   1       66.16       64.06      6.99 o 
  -9   2   1     1426.45     1351.08     25.60 o 
  -8   2   1     1217.95     1060.56     21.25 o 
  -7   2   1      512.46      531.28     13.89 o 
  -6   2   1      270.46      269.81      5.03 o 
  -5   2   1      773.68      687.96      8.01 o 
  -4   2   1      316.12      271.36      4.92 o 
  -3   2   1     2434.96     2656.89     19.07 o 
  -2   2   1    13360.77    13278.12    124.64 o 
  -1   2   1      427.92      468.91      6.22 o 
   0   2   1     1932.59     1916.11     12.70 o 
   1   2   1      987.06     1051.27     10.40 o 
   2   2   1    10960.55    10264.19     94.00 o 
   3   2   1      265.19      200.37      5.59 o 
   4   2   1      514.24      459.66      8.85 o 
   5   2   1       27.77       24.48      2.98 o 
   6   2   1     1294.08     1205.40     16.81 o 
   7   2   1       72.57       65.07      4.96 o 
   8   2   1      506.55      454.84     14.08 o 
   9   2   1      992.39     1011.55     22.40 o 
  10   2   1      110.93      108.22      8.40 o 
  11   2   1        0.05        0.65      2.95 o 
  12   2   1       39.82       54.29      4.82 o 
 -13   3   1       13.97       19.50      6.04 o 
 -12   3   1        1.57        0.84      4.60 o 
 -11   3   1      151.30      127.25      9.98 o 
 -10   3   1       40.66       42.43      5.52 o 
  -9   3   1       67.86       62.71      6.90 o 
  -8   3   1        4.07        8.30      3.11 o 
  -7   3   1       19.14       16.67      3.61 o 
  -6   3   1      959.26      947.06     14.74 o 
  -5   3   1     1461.11     1583.49     14.27 o 
  -4   3   1      164.11      151.27      6.14 o 
  -3   3   1     7803.41     7977.62     54.19 o 
  -2   3   1     8508.86     8852.28     80.61 o 
  -1   3   1       18.81       11.56      1.79 o 
   0   3   1        0.03       -0.73      1.25 o 
   1   3   1      382.84      248.31      4.87 o 
   2   3   1      154.05      219.86      5.42 o 
   3   3   1        2.38        5.12      1.67 o 
   4   3   1      758.68      810.76     14.13 o 
   5   3   1        1.96        0.31      1.60 o 
   6   3   1      716.12      692.48     13.96 o 
   7   3   1       68.48       79.66      5.58 o 
   8   3   1      147.84      151.63      8.83 o 
   9   3   1       44.28       55.52      5.69 o 
  10   3   1      302.52      292.74     12.39 o 
  11   3   1       43.71       52.38      4.94 o 
  12   3   1       70.82       79.99      7.43 o 
 -13   4   1        2.57        4.87      3.52 o 
 -12   4   1      167.80      173.51     10.92 o 
 -11   4   1       43.27       43.77      5.27 o 
 -10   4   1      457.95      403.01     14.76 o 
  -9   4   1      167.22      189.19     10.57 o 
  -8   4   1       48.05       55.11      7.60 o 
  -7   4   1      459.11      464.01     10.10 o 
  -6   4   1        7.05       10.45      2.39 o 
  -5   4   1      475.05      501.39      8.36 o 
  -4   4   1     3097.36     3210.95     22.25 o 
  -3   4   1      914.56     1003.13     12.00 o 
  -2   4   1      934.50     1023.00     11.12 o 
  -1   4   1       11.11        6.78      1.78 o 
   0   4   1      146.43       83.63      4.62 o 
   1   4   1       95.04      152.09      4.03 o 
   2   4   1      127.08      115.20      4.88 o 
   3   4   1      141.90       84.42      4.01 o 
   4   4   1        0.10        6.58      2.21 o 
   5   4   1      464.99      520.21     10.57 o 
   6   4   1       60.06       59.24      4.73 o 
   7   4   1       41.69       45.21      4.95 o 
   8   4   1       91.20      105.68      8.36 o 
   9   4   1       33.98       27.37      5.07 o 
  10   4   1      219.78      208.44     10.53 o 
  11   4   1        0.03       -1.42      4.36 o 
  12   4   1      142.73      145.74     25.93 o 
 -13   5   1      203.97      216.14     18.51 o 
 -12   5   1       14.47       23.26      5.17 o 
 -11   5   1      366.88      387.95     15.05 o 
 -10   5   1      189.27      170.26     10.27 o 
  -9   5   1      701.93      643.10     17.94 o 
  -8   5   1       16.08       10.28      3.72 o 
  -7   5   1      613.75      576.50     10.30 o 
  -6   5   1       72.22       86.23      4.38 o 
  -5   5   1       40.29       32.90      2.95 o 
  -4   5   1      789.27      956.80     11.74 o 
  -3   5   1     1809.02     1749.87     19.05 o 
  -2   5   1     1431.22     1281.38     13.12 o 
  -1   5   1      601.14      580.49      7.65 o 
   0   5   1      314.18      308.07      7.31 o 
   1   5   1     3835.27     3575.10     23.36 o 
   2   5   1      472.39      527.74      9.03 o 
   3   5   1     2950.00     2979.80     33.44 o 
   4   5   1      308.96      278.31      7.48 o 
   5   5   1      458.16      462.59     10.24 o 
   6   5   1       18.35       15.53      2.63 o 
   7   5   1     1434.64     1318.11     19.72 o 
   8   5   1      109.82      117.99      7.96 o 
   9   5   1      391.09      391.12     13.95 o 
  10   5   1      227.97      235.30     10.72 o 
  11   5   1       55.18       74.35      9.54 o 
  12   5   1       39.19       54.60      7.78 o 
 -13   6   1       10.55       15.07      4.01 o 
 -12   6   1       91.05       75.11      8.87 o 
 -11   6   1        1.74        5.92      4.41 o 
 -10   6   1       57.41       58.10      8.69 o 
  -9   6   1       38.81       34.87      4.89 o 
  -8   6   1        1.18        2.62      2.71 o 
  -7   6   1       15.41       15.55      3.50 o 
  -6   6   1       34.29       24.42      2.86 o 
  -5   6   1      886.10     1041.81     13.49 o 
  -4   6   1      528.02      640.22     10.01 o 
  -3   6   1     1865.45     2010.21     19.18 o 
  -2   6   1        0.03        7.24      2.40 o 
  -1   6   1      147.31      187.59      4.63 o 
   0   6   1     2308.09     2431.73     23.36 o 
   1   6   1     1597.57     1644.16     19.07 o 
   2   6   1      548.47      520.62      8.49 o 
   3   6   1      380.68      412.17      8.52 o 
   4   6   1      163.39      166.86      6.14 o 
   5   6   1       18.20       27.25      3.14 o 
   6   6   1       41.36       59.58      4.94 o 
   7   6   1       90.63      112.53      6.47 o 
   8   6   1        3.85        3.04      3.16 o 
   9   6   1        0.55       -1.04      2.79 o 
  10   6   1       10.06        7.16      3.37 o 
  11   6   1       13.69       24.88      8.72 o 
  12   6   1        1.04       -0.24     16.38 o 
 -12   7   1        6.12       15.31      3.60 o 
 -11   7   1      152.24      139.17     10.69 o 
 -10   7   1        1.58        7.91      3.09 o 
  -9   7   1       72.34       81.32      8.72 o 
  -8   7   1       12.44       34.45      7.00 o 
  -7   7   1      424.77      472.81     10.20 o 
  -6   7   1       55.86       59.41      4.40 o 
  -5   7   1      277.46      273.60      7.33 o 
  -4   7   1      369.35      415.52      8.41 o 
  -3   7   1     3509.86     3348.45     24.44 o 
  -2   7   1      119.17      148.53      5.16 o 
  -1   7   1      197.19      263.34      5.52 o 
   0   7   1      537.38      554.76     14.21 o 
   1   7   1     1012.59      988.04     15.32 o 
   2   7   1      494.24      605.70      9.16 o 
   3   7   1      478.06      395.69      8.44 o 
   4   7   1      263.64      252.87      8.17 o 
   5   7   1      607.90      603.43     12.30 o 
   6   7   1      659.73      654.02     14.15 o 
   7   7   1     1117.55     1178.94     19.49 o 
   8   7   1      133.94      142.77      8.52 o 
   9   7   1       82.61      106.44      9.71 o 
  10   7   1       99.37       80.43     12.78 o 
  11   7   1      199.05      180.66     14.04 o 
  12   7   1        4.50       -5.35      6.29 o 
 -12   8   1      107.98       98.01     10.56 o 
 -11   8   1       41.55       43.13      4.35 o 
 -10   8   1      199.37      213.00     11.95 o 
  -9   8   1        9.77        8.10      3.15 o 
  -8   8   1      173.47      198.89     10.39 o 
  -7   8   1      101.69      120.21      6.16 o 
  -6   8   1        2.01       -0.59      2.09 o 
  -5   8   1      144.51      152.99      6.24 o 
  -4   8   1      469.70      433.12      8.96 o 
  -3   8   1     1060.80      977.45     12.70 o 
  -2   8   1      526.83      560.81     11.20 o 
  -1   8   1     1849.92     1877.43     16.64 o 
   0   8   1        0.28        5.82      1.84 o 
   1   8   1      301.33      306.04      8.93 o 
   2   8   1     1330.24     1455.20     14.69 o 
   3   8   1       57.59       59.30      3.98 o 
   4   8   1       13.38       16.22      2.67 o 
   5   8   1      644.33      633.60     12.85 o 
   6   8   1      190.48      189.76      7.80 o 
   7   8   1        1.00        0.12      2.30 o 
   8   8   1      197.69      196.89      9.92 o 
   9   8   1       32.32       38.39      5.17 o 
  10   8   1      139.23      130.30     15.92 o 
  11   8   1        3.88       10.13      5.43 o 
 -12   9   1        2.65       -7.81      8.87 o 
 -11   9   1       17.92       12.44      3.78 o 
 -10   9   1        1.34       -2.77      5.41 o 
  -9   9   1       40.63       32.65      5.27 o 
  -8   9   1       76.13       62.90      6.96 o 
  -7   9   1        3.46        3.41      1.98 o 
  -6   9   1     1175.59     1170.32     16.77 o 
  -5   9   1      295.12      282.98      8.03 o 
  -4   9   1      137.34      146.15      5.85 o 
  -3   9   1      649.00      637.50     10.56 o 
  -2   9   1        5.44        1.92      1.49 o 
  -1   9   1      239.50      250.32      5.79 o 
   0   9   1      345.60      365.27      9.84 o 
   1   9   1     1499.50     1622.24     27.37 o 
   2   9   1       20.58       25.39      3.54 o 
   3   9   1      369.68      336.33     10.61 o 
   4   9   1      183.92      196.51      8.73 o 
   5   9   1      107.46      116.31      7.34 o 
   6   9   1      243.97      215.38     10.04 o 
   7   9   1       13.74        8.77      3.55 o 
   8   9   1       49.94       41.76      4.68 o 
   9   9   1        8.56       11.63      5.27 o 
  10   9   1        3.89        3.65      8.29 o 
  11   9   1       64.27       70.78     22.27 o 
 -11  10   1       32.34       15.51      4.29 o 
 -10  10   1        2.65       -0.78      4.64 o 
  -9  10   1       54.51       39.68      9.69 o 
  -8  10   1      308.72      328.50     15.09 o 
  -7  10   1       17.20       12.87      2.50 o 
  -6  10   1      196.69      206.41      7.47 o 
  -5  10   1       16.75        9.55      2.37 o 
  -4  10   1       34.60       38.02      3.75 o 
  -3  10   1      200.78      204.59      7.46 o 
  -2  10   1     2475.47     2248.43     32.40 o 
  -1  10   1      135.22      127.34      6.58 o 
   0  10   1      510.93      500.77     12.00 o 
   1  10   1       49.86       49.92      4.69 o 
   2  10   1     1411.03     1346.32     21.32 o 
   3  10   1     1080.42     1009.32     19.12 o 
   4  10   1      221.57      220.20      9.36 o 
   5  10   1        8.83       16.89      3.56 o 
   6  10   1      948.08     1004.84     21.64 o 
   7  10   1      209.18      227.77     10.45 o 
   8  10   1      422.55      445.73     17.34 o 
   9  10   1       78.77       89.04     14.14 o 
  10  10   1       21.06       30.48     13.81 o 
 -11  11   1       54.16       65.77     12.00 o 
 -10  11   1        9.25        7.74      4.65 o 
  -9  11   1       89.95       61.99      9.61 o 
  -8  11   1       57.36       56.19      6.29 o 
  -7  11   1      287.26      296.78     10.55 o 
  -6  11   1      195.84      231.22      9.01 o 
  -5  11   1        3.37        1.49      2.41 o 
  -4  11   1      125.16      105.53      7.99 o 
  -3  11   1     2685.91     2635.24     53.81 o 
  -2  11   1      350.97      394.38     25.74 o 
  -1  11   1      664.66      650.59     12.94 o 
   0  11   1       35.85       34.70      4.06 o 
   1  11   1      939.46     1008.23     22.42 o 
   2  11   1      187.88      166.98      8.11 o 
   3  11   1        1.99       -1.86      1.90 o 
   4  11   1      525.43      450.85     13.78 o 
   5  11   1        0.12        0.10      2.44 o 
   6  11   1      124.86      112.29      8.71 o 
   7  11   1      561.55      565.44     16.62 o 
   8  11   1       20.23       12.65     11.24 o 
   9  11   1      106.48      131.20     15.20 o 
  10  11   1        0.76        8.64      8.59 o 
 -10  12   1       26.81       13.75      5.63 o 
  -9  12   1        1.08        4.98      3.31 o 
  -8  12   1       44.94       33.56     11.89 o 
  -7  12   1      110.48      131.29      9.07 o 
  -6  12   1       59.25       58.75      6.42 o 
  -5  12   1      336.27      335.21     12.82 o 
  -4  12   1       17.30       25.51      4.31 o 
  -3  12   1       53.39       56.00      6.26 o 
  -2  12   1      278.66      319.66     11.99 o 
  -1  12   1       10.62        0.76      2.40 o 
   0  12   1        0.18        5.84      2.69 o 
   1  12   1        1.73        4.82      2.21 o 
   2  12   1       58.30       65.74      7.28 o 
   3  12   1       93.25       97.92     10.01 o 
   4  12   1      244.37      224.19     11.80 o 
   5  12   1        1.08        4.23      3.13 o 
   6  12   1      202.20      205.69     10.04 o 
   7  12   1        0.31        1.64      3.65 o 
   8  12   1       66.22       48.75      8.80 o 
   9  12   1       48.81       64.64      9.13 o 
  10  12   1       37.70       43.09     14.42 o 
 -10  13   1        6.78       -0.67      4.21 o 
  -9  13   1        6.98       24.14     12.73 o 
  -8  13   1       13.39       21.02      7.37 o 
  -7  13   1      116.12      113.28     11.74 o 
  -6  13   1       33.71       43.84      4.55 o 
  -5  13   1       79.31       74.83      7.38 o 
  -4  13   1        7.10        2.64      2.38 o 
  -3  13   1       46.47       40.76      5.23 o 
  -2  13   1      501.57      468.41     15.17 o 
  -1  13   1      347.66      381.86     13.57 o 
   0  13   1        4.89        6.02      2.34 o 
   1  13   1       99.86      101.30      8.16 o 
   2  13   1      120.76       93.21      9.22 o 
   3  13   1       37.16       34.99      7.26 o 
   4  13   1      118.25       98.93      9.75 o 
   5  13   1        7.96       10.72      2.83 o 
   6  13   1        6.71        4.11      2.93 o 
   7  13   1       43.97       48.86      8.30 o 
   8  13   1       36.50        9.55      5.57 o 
   9  13   1       49.73       43.91     10.11 o 
  -9  14   1        1.98       13.92      6.21 o 
  -8  14   1       89.62      102.73      7.41 o 
  -7  14   1       54.73       54.29      4.78 o 
  -6  14   1      550.62      589.86     17.91 o 
  -5  14   1       11.25       15.04      3.23 o 
  -4  14   1      381.59      398.19     14.43 o 
  -3  14   1       48.28       48.81      7.81 o 
  -2  14   1     1562.01     1467.26     28.15 o 
  -1  14   1        1.53        1.38      3.72 o 
   0  14   1       19.71       21.13      3.62 o 
   1  14   1      133.35      135.52      9.72 o 
   2  14   1      597.64      570.83     17.19 o 
   3  14   1      103.83       84.76      8.63 o 
   4  14   1       28.13       40.34      5.40 o 
   5  14   1      174.01      149.24     19.82 o 
   6  14   1      612.12      654.74     29.20 o 
   7  14   1      368.50      424.03     18.77 o 
   8  14   1      122.94      131.22     21.10 o 
  -8  15   1       30.67       26.86      4.03 o 
  -7  15   1      107.86      113.43      8.47 o 
  -6  15   1      513.70      580.27     18.07 o 
  -5  15   1       30.45       31.76      4.71 o 
  -4  15   1       76.02       75.68      6.96 o 
  -3  15   1       77.24       66.79      8.75 o 
  -2  15   1        0.74        2.34      2.33 o 
  -1  15   1        7.16        6.32      2.51 o 
   0  15   1      172.32      167.63     10.10 o 
   1  15   1       44.14       39.87      8.05 o 
   2  15   1        0.64        4.02      3.08 o 
   3  15   1       19.17       12.04      4.73 o 
   4  15   1        0.21        6.43      4.27 o 
   5  15   1       27.66       36.12      8.12 o 
   6  15   1       10.83        5.64      3.73 o 
   7  15   1       42.67       41.43      7.75 o 
   8  15   1       56.26       58.90     11.76 o 
  -7  16   1       82.41       70.36     15.48 o 
  -6  16   1        5.71        7.68      3.18 o 
  -5  16   1        4.08        7.87      2.87 o 
  -4  16   1       64.30       66.06      8.26 o 
  -3  16   1       50.00       43.12      4.68 o 
  -2  16   1        6.46        4.33      5.07 o 
  -1  16   1       37.77       40.56      4.30 o 
   0  16   1       86.81       61.06      6.25 o 
   1  16   1        4.29        2.44      5.66 o 
   2  16   1        4.26        6.43      4.06 o 
   3  16   1        7.62       11.72      3.52 o 
   4  16   1       33.36       34.77      5.12 o 
   5  16   1       24.61       21.79      4.80 o 
   6  16   1       19.62       28.42      4.63 o 
   7  16   1        0.73       -4.45     11.83 o 
  -6  17   1       72.83       64.91      8.79 o 
  -5  17   1      232.47      252.36     11.63 o 
  -4  17   1       45.37       33.49      3.83 o 
  -3  17   1      270.10      293.52     23.38 o 
  -2  17   1        3.46        4.71      2.78 o 
  -1  17   1      227.89      235.41     12.76 o 
   0  17   1       70.24       55.16     10.59 o 
   1  17   1       40.07       48.98      5.70 o 
   2  17   1       13.94       14.57      2.95 o 
   3  17   1       50.16       49.24      8.50 o 
   4  17   1       22.75       28.31      5.09 o 
   5  17   1       54.91       39.84     12.07 o 
  -5  18   1        0.01       -0.20      3.40 o 
  -4  18   1       17.46       25.03      8.49 o 
  -3  18   1        0.00       10.03      5.94 o 
  -2  18   1      408.13      446.81     16.34 o 
  -1  18   1       30.06       26.73      8.35 o 
   0  18   1       10.05       11.93      4.75 o 
   1  18   1       27.71       29.85      5.55 o 
   2  18   1       13.99       17.66      6.64 o 
   3  18   1       14.87       16.18      4.76 o 
   4  18   1        5.57        4.94      5.32 o 
  -3  19   1      254.24      289.33     21.24 o 
  -2  19   1       30.47       37.34      5.04 o 
  -1  19   1       32.50       21.90      6.37 o 
   0  19   1        4.22        4.52      3.55 o 
   1  19   1       10.65        8.62      6.18 o 
   2  19   1      119.70      136.41     12.76 o 
 -13   0   2        2.72       -2.87      4.44 o 
 -12   0   2      121.23      115.21     28.89 o 
 -11   0   2       13.89        7.48      3.94 o 
 -10   0   2      117.02      109.28     12.78 o 
  -9   0   2       68.58       91.57     11.45 o 
  -8   0   2      632.74      619.44     22.76 o 
  -7   0   2      730.27      665.80     22.05 o 
  -6   0   2     3563.81     3401.77     48.77 o 
  -5   0   2       81.55       96.82      8.28 o 
  -4   0   2      183.73      159.98      5.72 o 
  -3   0   2      110.64       90.13      4.72 o 
  -2   0   2      491.19      474.99     10.69 o 
  -1   0   2        3.34        3.19      2.71 o 
   0   0   2    20462.37    21844.07    126.43 o 
   1   0   2    20583.64    20295.91    211.09 o 
   2   0   2     1307.17     1518.07     18.60 o 
   3   0   2     3034.65     2943.80     37.02 o 
   4   0   2     2034.37     1666.30     23.35 o 
   5   0   2      391.52      349.11     11.32 o 
   6   0   2      318.17      305.04     13.44 o 
   7   0   2      199.33      216.48     10.14 o 
   8   0   2     3082.48     3102.80     55.42 o 
   9   0   2       14.66       10.62      5.11 o 
  10   0   2      128.27      117.43      9.93 o 
  11   0   2      150.70      154.33     41.14 o 
  12   0   2       10.78       -8.37      8.37 o 
 -13   1   2        1.85        1.35      3.27 o 
 -12   1   2        0.66        0.97      2.99 o 
 -11   1   2      163.08      174.34     11.82 o 
 -10   1   2       27.10       24.43      4.44 o 
  -9   1   2      626.45      610.10     17.10 o 
  -8   1   2     1668.56     1608.65     26.39 o 
  -7   1   2      115.03      101.71      7.31 o 
  -6   1   2       64.65       79.45      6.04 o 
  -5   1   2      197.74      233.75      8.18 o 
  -4   1   2      232.93      162.47      6.47 o 
  -3   1   2       28.57       57.24      3.22 o 
  -2   1   2      207.93      342.37      5.65 o 
  -1   1   2     2253.16     2232.50     15.87 o 
   0   1   2    15700.85    16902.39    170.07 o 
   1   1   2     5724.18     6198.64     38.03 o 
   2   1   2      272.81      337.83      6.09 o 
   3   1   2      122.98      146.75      4.67 o 
   4   1   2       12.62       12.52      2.44 o 
   5   1   2      139.45      169.87      5.79 o 
   6   1   2      255.10      229.86      6.96 o 
   7   1   2       80.96       67.17      5.49 o 
   8   1   2       19.08       21.24      3.14 o 
   9   1   2        1.41        0.58      4.00 o 
  10   1   2        2.24        7.51      2.63 o 
  11   1   2        2.00       -3.55      6.97 o 
  12   1   2       15.67        8.48      8.25 o 
 -13   2   2       46.03       39.28      4.79 o 
 -12   2   2        9.46        3.32      3.96 o 
 -11   2   2       20.94       19.79      3.87 o 
 -10   2   2        5.22        5.63      4.56 o 
  -9   2   2       36.64       37.43      5.72 o 
  -8   2   2      143.22      124.64      8.67 o 
  -7   2   2       20.75       13.43      3.50 o 
  -6   2   2      271.79      252.97      9.34 o 
  -5   2   2        3.40        8.61      2.08 o 
  -4   2   2      750.44      971.16     11.77 o 
  -3   2   2      444.35      448.37      7.77 o 
  -2   2   2       45.56       86.13      3.69 o 
  -1   2   2     6662.66     6721.36     35.60 o 
   0   2   2      604.59      707.95     11.02 o 
   1   2   2       61.79       42.42      3.04 o 
   2   2   2      283.19      268.09      5.38 o 
   3   2   2      101.85       99.30      3.86 o 
   4   2   2       33.31       42.55      3.33 o 
   5   2   2     1554.66     1477.49     17.76 o 
   6   2   2       18.44       23.41      2.93 o 
   7   2   2       20.02       18.49      2.96 o 
   8   2   2       15.71       32.90      5.67 o 
   9   2   2      307.11      288.29     12.70 o 
  10   2   2      204.76      209.38      9.78 o 
  11   2   2        4.87        1.06      4.59 o 
  12   2   2        7.33        1.05      4.75 o 
 -13   3   2      239.66      231.89     12.28 o 
 -12   3   2       25.19       30.66      5.22 o 
 -11   3   2      175.81      162.67     11.53 o 
 -10   3   2      455.52      498.60     16.43 o 
  -9   3   2       48.75       42.68      6.01 o 
  -8   3   2        0.41        4.43      2.90 o 
  -7   3   2     1244.64     1274.71     21.99 o 
  -6   3   2       96.06       63.29      3.13 o 
  -5   3   2     2954.45     3074.12     24.89 o 
  -4   3   2     2381.44     2227.13     19.68 o 
  -3   3   2     1247.20     1406.61     15.82 o 
  -2   3   2        5.77       15.49      2.25 o 
  -1   3   2     1247.71     1069.42     10.77 o 
   0   3   2     1120.64     1030.13     10.77 o 
   1   3   2       53.01       64.31      2.71 o 
   2   3   2     1207.02     1291.24     19.05 o 
   3   3   2     1203.88     1118.12     13.69 o 
   4   3   2     1761.83     1879.41     27.25 o 
   5   3   2      585.71      561.91     11.34 o 
   6   3   2      607.23      612.55     12.75 o 
   7   3   2      619.05      625.90     13.63 o 
   8   3   2       41.39       35.22      4.51 o 
   9   3   2      107.24       99.57     11.34 o 
  10   3   2        5.96        2.33      3.60 o 
  11   3   2        0.41       -4.56      4.56 o 
  12   3   2       62.05       52.94      5.73 o 
 -13   4   2       16.96        8.81      3.44 o 
 -12   4   2       54.11       48.46      5.08 o 
 -11   4   2        6.31        6.66      5.22 o 
 -10   4   2       22.21       21.70      4.26 o 
  -9   4   2       19.89       23.69      4.59 o 
  -8   4   2      293.52      259.33     10.98 o 
  -7   4   2      154.67      148.59      8.58 o 
  -6   4   2       77.29       60.18      3.44 o 
  -5   4   2      302.48      295.73      7.83 o 
  -4   4   2      225.97      252.54      6.84 o 
  -3   4   2       20.38       29.46      2.92 o 
  -2   4   2       20.46       41.79      2.95 o 
  -1   4   2      518.75      558.26      7.81 o 
   0   4   2      505.58      411.83      6.43 o 
   1   4   2      240.67      280.20     11.08 o 
   2   4   2      199.86      190.75      5.16 o 
   3   4   2        4.12        8.98      1.82 o 
   4   4   2     6485.87     6711.54     44.04 o 
   5   4   2      328.39      324.47      8.77 o 
   6   4   2       75.60       67.86      4.57 o 
   7   4   2      365.66      365.56     13.90 o 
   8   4   2      182.78      162.85     16.49 o 
   9   4   2        0.78       -0.77      2.28 o 
  10   4   2       40.71       42.70      5.70 o 
  11   4   2      201.34      197.92     12.82 o 
  12   4   2       38.73       28.08      6.45 o 
 -13   5   2       12.00       17.67      6.01 o 
 -12   5   2       81.80       72.75     12.00 o 
 -11   5   2       35.43       42.95      7.59 o 
 -10   5   2       50.12       53.12      6.48 o 
  -9   5   2       25.22       37.65      5.80 o 
  -8   5   2      120.31      103.08      8.47 o 
  -7   5   2        3.00        4.58      3.18 o 
  -6   5   2      100.90      124.70      5.07 o 
  -5   5   2      624.27      624.49     11.34 o 
  -4   5   2     1044.50     1258.64     15.51 o 
  -3   5   2      121.23      108.10      5.49 o 
  -2   5   2      333.46      402.78      7.50 o 
  -1   5   2     1963.77     1640.47     14.53 o 
   0   5   2      261.30      272.45      5.39 o 
   1   5   2      876.76      810.25     13.08 o 
   2   5   2        2.86        0.82      0.99 o 
   3   5   2        0.33        5.31      1.50 o 
   4   5   2      299.77      292.83      7.89 o 
   5   5   2      340.46      380.10      9.67 o 
   6   5   2      389.40      389.17     10.47 o 
   7   5   2       70.26       74.47      5.55 o 
   8   5   2       45.41       47.59      8.39 o 
   9   5   2      413.28      426.72     20.25 o 
  10   5   2       36.53       30.55      6.09 o 
  11   5   2        0.01        2.57      4.34 o 
 -13   6   2        2.56        3.58      3.78 o 
 -12   6   2      488.06      544.94     18.86 o 
 -11   6   2       79.08      106.20      9.16 o 
 -10   6   2      300.66      293.67     13.31 o 
  -9   6   2      963.50      952.85     22.33 o 
  -8   6   2        6.95        4.83      4.60 o 
  -7   6   2      907.18      953.98     16.03 o 
  -6   6   2      114.59      118.40      5.22 o 
  -5   6   2     3650.51     3614.26     28.87 o 
  -4   6   2      544.35      583.97     10.77 o 
  -3   6   2      131.46      112.78      4.91 o 
  -2   6   2      105.68      126.83      4.66 o 
  -1   6   2      922.77      843.28     10.69 o 
   0   6   2       90.20       85.23      4.50 o 
   1   6   2        9.93        2.17      1.10 o 
   2   6   2       30.23       24.84      2.60 o 
   3   6   2      202.70      244.09      6.73 o 
   4   6   2      412.03      414.92      9.48 o 
   5   6   2      815.28      755.70     13.88 o 
   6   6   2      253.58      260.08      8.76 o 
   7   6   2      135.02      121.83      6.53 o 
   8   6   2       18.22       22.39      2.91 o 
   9   6   2      113.95      128.80     11.79 o 
  10   6   2      140.71      156.52     13.25 o 
  11   6   2      117.22       93.37      9.69 o 
 -13   7   2       56.18       55.51      4.95 o 
 -12   7   2        2.48        4.45      5.37 o 
 -11   7   2       69.52       64.35     10.29 o 
 -10   7   2      134.01      147.05     11.09 o 
  -9   7   2        1.60        0.67      3.16 o 
  -8   7   2       93.94       79.27      7.99 o 
  -7   7   2        5.78        8.15      2.42 o 
  -6   7   2      419.84      464.02      9.74 o 
  -5   7   2     1396.56     1335.81     16.13 o 
  -4   7   2        2.67        5.60      1.90 o 
  -3   7   2      388.86      442.84      9.06 o 
  -2   7   2        9.91       20.46      4.39 o 
  -1   7   2     1557.18     1589.81     20.24 o 
   0   7   2       15.68       44.58      4.03 o 
   1   7   2      344.71      398.99     12.43 o 
   2   7   2     1006.69      954.73     19.75 o 
   3   7   2      571.97      543.57     10.16 o 
   4   7   2      382.03      352.04      8.91 o 
   5   7   2      215.15      184.63      8.18 o 
   6   7   2        6.25        6.91      2.01 o 
   7   7   2      176.70      179.15      7.56 o 
   8   7   2      102.72      102.22     14.34 o 
   9   7   2       52.97       55.77     16.11 o 
  10   7   2       95.39      115.32     14.64 o 
  11   7   2       15.86       17.28      5.56 o 
 -12   8   2        0.46        2.55      6.19 o 
 -11   8   2       16.19       34.00      6.70 o 
 -10   8   2       29.41       30.36      4.56 o 
  -9   8   2       30.09       26.83      7.29 o 
  -8   8   2      128.40      134.32     10.58 o 
  -7   8   2        2.39        0.99      2.13 o 
  -6   8   2      810.90      814.07     13.48 o 
  -5   8   2     1025.87      960.35     14.09 o 
  -4   8   2      132.21      139.80      6.11 o 
  -3   8   2        4.12        6.34      1.93 o 
  -2   8   2       53.85       53.06      6.14 o 
  -1   8   2      801.31      826.30     14.98 o 
   0   8   2      743.20      786.01     16.12 o 
   1   8   2      186.41      230.98      8.05 o 
   2   8   2       70.36       69.53      4.85 o 
   3   8   2       54.96       74.31      4.29 o 
   4   8   2       52.51       41.84      3.70 o 
   5   8   2      156.37      166.19      8.11 o 
   6   8   2       65.97       84.77      5.35 o 
   7   8   2      126.65      138.72     11.39 o 
   8   8   2       61.69       65.61     12.57 o 
   9   8   2      182.68      183.65     17.88 o 
  10   8   2        0.06        6.23     14.21 o 
  11   8   2        2.32        5.01      6.60 o 
 -12   9   2       21.72       29.83      5.09 o 
 -11   9   2       27.40       46.98      5.42 o 
 -10   9   2       20.04       17.03      3.52 o 
  -9   9   2       26.13       17.15      4.47 o 
  -8   9   2       36.88       49.72      6.04 o 
  -7   9   2       39.09       41.12      4.00 o 
  -6   9   2     1403.40     1530.87     19.37 o 
  -5   9   2     1526.39     1540.44     18.59 o 
  -4   9   2      526.47      572.75     11.70 o 
  -3   9   2     1168.75     1208.45     17.93 o 
  -2   9   2       74.25       66.82      5.47 o 
  -1   9   2     2645.20     2648.45     29.55 o 
   0   9   2      157.41      109.98      6.07 o 
   1   9   2       46.01       50.76      4.83 o 
   2   9   2        0.48        2.69      3.67 o 
   3   9   2      239.29      244.47      9.16 o 
   4   9   2      272.54      248.21      9.43 o 
   5   9   2      602.73      622.21     18.64 o 
   6   9   2      993.42      969.57     25.34 o 
   7   9   2      154.20      161.00     12.76 o 
   8   9   2       17.47       41.24     10.79 o 
   9   9   2      209.68      207.61     23.88 o 
  10   9   2      114.73      169.54     18.63 o 
 -12  10   2       82.33      108.80      9.65 o 
 -11  10   2       59.03       67.17      9.57 o 
 -10  10   2        1.86        1.80      3.36 o 
  -9  10   2       49.36       43.22      7.23 o 
  -8  10   2       35.42       23.74      4.74 o 
  -7  10   2       29.66       27.54      3.27 o 
  -6  10   2      726.62      701.49     13.31 o 
  -5  10   2     1939.64     1909.51     21.62 o 
  -4  10   2      808.30      774.31     15.06 o 
  -3  10   2      378.57      355.78     10.87 o 
  -2  10   2       27.29       21.18      3.28 o 
  -1  10   2      182.45      201.87      8.12 o 
   0  10   2      361.44      386.97     11.13 o 
   1  10   2      195.14      173.80      7.66 o 
   2  10   2       26.74       24.83      3.66 o 
   3  10   2      770.10      793.62     17.22 o 
   4  10   2        5.09       -0.42      2.04 o 
   5  10   2      150.94      161.92      8.07 o 
   6  10   2        0.29        3.15      3.67 o 
   7  10   2        2.70        3.46      3.84 o 
   8  10   2       19.59       15.52      5.03 o 
   9  10   2       40.08       22.34      6.10 o 
  10  10   2       42.47       45.62     16.99 o 
 -11  11   2       26.03       44.10     10.68 o 
 -10  11   2        1.15        0.25      3.77 o 
  -9  11   2      116.05      134.44     13.77 o 
  -8  11   2      126.18      115.28     17.16 o 
  -7  11   2       81.24       85.47      7.92 o 
  -6  11   2       49.44       58.22      5.56 o 
  -5  11   2        8.14        4.02      2.76 o 
  -4  11   2     1065.58      993.83     20.88 o 
  -3  11   2       58.29       63.29      7.28 o 
  -2  11   2      327.86      304.35     10.20 o 
  -1  11   2      118.56      128.43      6.96 o 
   0  11   2      125.88      111.65      6.51 o 
   1  11   2       10.06       12.91      2.95 o 
   2  11   2      125.73       94.34      6.34 o 
   3  11   2      409.61      407.46     12.72 o 
   4  11   2       79.33       60.25      7.21 o 
   5  11   2       97.93      118.99     11.07 o 
   6  11   2       29.20       21.72      5.62 o 
   7  11   2        2.22        4.58      3.96 o 
   8  11   2       17.42       12.22      5.62 o 
   9  11   2        4.19        4.38      4.75 o 
 -11  12   2      150.06      189.58     13.05 o 
 -10  12   2      154.54      167.34     13.50 o 
  -9  12   2       20.36       24.79      3.89 o 
  -8  12   2       15.45       15.78      8.48 o 
  -7  12   2       86.98       75.55      7.07 o 
  -6  12   2      293.05      292.13     11.90 o 
  -5  12   2      540.19      535.15     16.09 o 
  -4  12   2      474.48      477.35     15.03 o 
  -3  12   2       47.64       30.49      5.61 o 
  -2  12   2     3383.95     3202.30     46.65 o 
  -1  12   2      120.99      102.60      7.28 o 
   0  12   2      578.51      548.24     14.29 o 
   1  12   2      497.64      514.33     14.02 o 
   2  12   2       77.79       70.03      5.55 o 
   3  12   2       18.90       13.91      3.38 o 
   4  12   2      464.63      495.55     18.43 o 
   5  12   2      184.43      194.01     13.72 o 
   6  12   2        1.39        1.95      3.79 o 
   7  12   2      246.45      261.45     15.07 o 
   8  12   2      111.24      109.17     13.09 o 
   9  12   2       21.17       23.70      6.31 o 
 -10  13   2       79.06       88.29      9.06 o 
  -9  13   2       35.52       36.08      4.64 o 
  -8  13   2       84.02      105.25     12.14 o 
  -7  13   2       22.04       27.73      5.74 o 
  -6  13   2      382.09      413.72     14.53 o 
  -5  13   2      177.85      161.56      9.72 o 
  -4  13   2      494.60      490.77     15.80 o 
  -3  13   2        0.42        1.02      3.37 o 
  -2  13   2        2.24        6.87      5.96 o 
  -1  13   2      412.21      411.98     22.41 o 
   0  13   2      125.77      111.55      9.81 o 
   1  13   2       12.65       11.81      2.44 o 
   2  13   2      318.64      285.17     17.54 o 
   3  13   2       76.24       59.64      8.26 o 
   4  13   2       29.99       31.51      6.60 o 
   5  13   2      115.18      101.13     10.70 o 
   6  13   2      166.29      180.97     14.10 o 
   7  13   2      109.53      114.06     11.99 o 
   8  13   2       42.11       31.80      6.66 o 
  -9  14   2       30.46       30.65     18.51 o 
  -8  14   2        7.11        9.18      8.34 o 
  -7  14   2        5.13        4.54      4.01 o 
  -6  14   2       59.98       60.40      7.54 o 
  -5  14   2        4.03        8.06      4.40 o 
  -4  14   2      118.85       87.31     10.62 o 
  -3  14   2      155.11      152.41     10.38 o 
  -2  14   2       30.86       32.73      7.39 o 
  -1  14   2       34.81       27.14      4.33 o 
   0  14   2        7.29        8.60      3.26 o 
   1  14   2       65.59       74.22      6.76 o 
   2  14   2       27.27       18.92      3.86 o 
   3  14   2       23.25       31.80     14.04 o 
   4  14   2       29.16       23.89      6.84 o 
   5  14   2        8.24       10.40      4.89 o 
   6  14   2       31.46       13.18      4.48 o 
   7  14   2        6.57        9.66      8.57 o 
   8  14   2       43.63       39.66      6.86 o 
  -8  15   2       64.73       65.15     14.82 o 
  -7  15   2      246.62      262.60     15.93 o 
  -6  15   2      137.17      153.26     10.73 o 
  -5  15   2       47.13       44.97      7.34 o 
  -4  15   2      320.74      326.54     13.18 o 
  -3  15   2      275.22      230.71     11.32 o 
  -2  15   2        2.85       -1.18      3.53 o 
  -1  15   2       61.42       74.12      7.00 o 
   0  15   2       92.55       85.86      9.81 o 
   1  15   2        6.67        1.95      3.45 o 
   2  15   2       79.22       69.53     10.97 o 
   3  15   2       94.79       72.24     10.99 o 
   4  15   2       94.35       76.91     10.70 o 
   5  15   2       88.75       91.18     13.04 o 
   6  15   2      227.74      283.34     19.97 o 
   7  15   2       24.28        4.65      6.54 o 
  -8  16   2       17.62       12.03      4.37 o 
  -7  16   2       29.99       13.82      3.97 o 
  -6  16   2      122.15      117.60     11.89 o 
  -5  16   2      120.49      130.05     12.11 o 
  -4  16   2        2.21        7.13      2.92 o 
  -3  16   2        0.96       -2.18      3.79 o 
  -2  16   2      167.92      175.14      9.92 o 
  -1  16   2       19.91       17.83      3.28 o 
   0  16   2       69.41       66.65      4.77 o 
   1  16   2        0.12        1.55      3.52 o 
   2  16   2       51.90       64.84     10.30 o 
   3  16   2      133.83      133.51     15.63 o 
   4  16   2      152.42      139.20     37.95 o 
   5  16   2       80.83       99.45     14.20 o 
   6  16   2      117.66      120.14     20.45 o 
  -6  17   2       28.66       38.64      7.16 o 
  -5  17   2       52.28       74.92      7.07 o 
  -4  17   2       12.59       11.77      3.52 o 
  -3  17   2       11.74       11.36      3.65 o 
  -2  17   2       19.10       16.98      5.52 o 
  -1  17   2        3.85        3.16      7.18 o 
   0  17   2        4.57       -2.00      3.53 o 
   1  17   2        9.46        5.65      3.60 o 
   2  17   2       26.26       63.49     12.23 o 
   3  17   2      135.83      150.90     13.99 o 
   4  17   2       22.76       33.50     10.16 o 
   5  17   2       18.15       28.08      8.35 o 
  -5  18   2       60.45       71.67      6.48 o 
  -4  18   2        9.69        3.38      3.43 o 
  -3  18   2       81.26       75.56      6.83 o 
  -2  18   2       17.16       25.63      4.49 o 
  -1  18   2        0.41       -3.95      3.95 o 
   0  18   2       15.50       27.11      9.43 o 
   1  18   2       84.57       69.30     18.54 o 
   2  18   2       22.63       41.89      6.56 o 
   3  18   2       48.93       56.52      6.95 o 
  -2  19   2       92.11      104.56      8.15 o 
  -1  19   2       58.27       62.79      7.09 o 
   0  19   2       27.42       23.53      5.84 o 
 -14   1   3       19.35        9.00      6.19 o 
 -13   1   3       14.28       12.38      3.45 o 
 -12   1   3      110.44      115.46     10.14 o 
 -11   1   3        0.09        3.02      3.14 o 
 -10   1   3        4.09        6.27      3.67 o 
  -9   1   3      393.92      385.73     13.81 o 
  -8   1   3     1145.83     1074.25     21.64 o 
  -7   1   3      141.82      163.88      8.72 o 
  -6   1   3      709.42      651.47     10.35 o 
  -5   1   3      797.76      782.01     12.58 o 
  -4   1   3     1778.37     1736.27     15.40 o 
  -3   1   3     2265.61     2245.55     17.57 o 
  -2   1   3     1919.53     1882.37     15.32 o 
  -1   1   3     1351.56     1512.35     15.31 o 
   0   1   3     3786.82     4273.86     27.58 o 
   1   1   3      213.22      286.06      5.18 o 
   2   1   3     4996.73     5231.55     41.70 o 
   3   1   3       20.50       12.90      2.31 o 
   4   1   3      523.58      512.24      9.49 o 
   5   1   3       80.41       69.29      4.23 o 
   6   1   3        2.94        1.26      2.55 o 
   7   1   3      161.84      166.72      6.54 o 
   8   1   3       54.70       61.48      5.92 o 
   9   1   3      139.25      125.66     11.17 o 
  10   1   3        8.26        3.57      7.65 o 
  11   1   3       27.23       27.74     10.49 o 
 -14   2   3        2.76        8.79      5.94 o 
 -13   2   3       42.50       29.50      4.26 o 
 -12   2   3        1.41        8.13      3.13 o 
 -11   2   3       84.77       88.16      8.58 o 
 -10   2   3      155.50      154.95     10.88 o 
  -9   2   3       85.29       99.34      8.56 o 
  -8   2   3     1421.01     1326.99     24.07 o 
  -7   2   3     1010.60      953.71     19.11 o 
  -6   2   3       86.54       90.80      4.77 o 
  -5   2   3       76.81       64.60      4.21 o 
  -4   2   3     3861.59     4197.32     30.28 o 
  -3   2   3        0.12        7.20      1.93 o 
  -2   2   3        5.51        3.65      1.30 o 
  -1   2   3      262.90      316.01      5.85 o 
   0   2   3      121.90      208.22      8.25 o 
   1   2   3     3560.17     3752.42     27.69 o 
   2   2   3     1257.45     1189.58     12.36 o 
   3   2   3     1230.84     1196.42     13.67 o 
   4   2   3       15.20        8.15      2.24 o 
   5   2   3      682.83      612.79     11.16 o 
   6   2   3     2278.51     2172.89     25.23 o 
   7   2   3       86.28       85.60      5.87 o 
   8   2   3       32.52       41.79      6.00 o 
   9   2   3      205.48      211.73     19.16 o 
  10   2   3       39.32       43.04     10.43 o 
  11   2   3       52.37       57.89     12.14 o 
 -13   3   3        0.01       -0.63      3.17 o 
 -12   3   3       14.21       14.46      7.27 o 
 -11   3   3       12.47        9.16      3.04 o 
 -10   3   3      322.10      353.10     14.16 o 
  -9   3   3      332.96      294.30     12.30 o 
  -8   3   3     1185.69     1184.22     22.87 o 
  -7   3   3       29.19       31.76      4.79 o 
  -6   3   3      247.96      230.34      7.03 o 
  -5   3   3      107.73      106.64      5.19 o 
  -4   3   3      348.01      462.51      9.24 o 
  -3   3   3      241.65      234.57      6.41 o 
  -2   3   3      252.35      312.04      6.77 o 
  -1   3   3      512.68      424.41      7.04 o 
   0   3   3       15.05       25.51      3.66 o 
   1   3   3      297.10      272.40      7.15 o 
   2   3   3       83.42       67.11      3.02 o 
   3   3   3      100.31      105.10      3.98 o 
   4   3   3       84.98       69.53      3.74 o 
   5   3   3        6.71        9.24      1.66 o 
   6   3   3      425.87      428.09     10.92 o 
   7   3   3      195.45      196.70     10.07 o 
   8   3   3       72.54       62.38      7.68 o 
   9   3   3      234.27      233.15     13.09 o 
  10   3   3       79.15       56.35      6.04 o 
  11   3   3        3.12        4.11      7.69 o 
 -13   4   3       32.03       46.40      6.36 o 
 -12   4   3       48.00       50.66      6.82 o 
 -11   4   3       97.62      111.14      9.80 o 
 -10   4   3      484.86      446.56     15.78 o 
  -9   4   3      457.28      450.28     17.41 o 
  -8   4   3       82.83       61.50      7.65 o 
  -7   4   3     1306.98     1345.53     23.06 o 
  -6   4   3      108.05      127.29      6.00 o 
  -5   4   3      397.50      434.60      9.56 o 
  -4   4   3      410.34      395.81      8.87 o 
  -3   4   3     4233.36     4261.74     30.55 o 
  -2   4   3       11.79        4.33      1.62 o 
  -1   4   3      569.69      528.83     10.21 o 
   0   4   3       63.68       56.06      4.14 o 
   1   4   3     1117.17      990.61     14.88 o 
   2   4   3       21.50       21.20      1.61 o 
   3   4   3     1876.08     1691.33     18.10 o 
   4   4   3      107.82       67.03      4.15 o 
   5   4   3       69.16       78.52      4.27 o 
   6   4   3        0.40        1.23      2.63 o 
   7   4   3       51.29       53.96      7.56 o 
   8   4   3        3.30        5.13      3.40 o 
   9   4   3      109.30      114.19     10.74 o 
  10   4   3       31.86       23.83      8.95 o 
  11   4   3       44.05       42.38     11.78 o 
 -13   5   3       47.80       47.88      4.50 o 
 -12   5   3      308.80      342.08     14.82 o 
 -11   5   3        0.25        4.70      5.46 o 
 -10   5   3      254.08      250.19     12.16 o 
  -9   5   3       48.80       36.86      5.46 o 
  -8   5   3     1567.00     1546.23     26.77 o 
  -7   5   3      282.11      291.73     11.30 o 
  -6   5   3       22.34       28.71      3.64 o 
  -5   5   3      371.23      432.87     10.85 o 
  -4   5   3       99.73      119.15      5.59 o 
  -3   5   3      166.08      201.87      6.23 o 
  -2   5   3      376.59      554.38     10.29 o 
  -1   5   3      115.59      141.09      5.04 o 
   0   5   3      242.17      249.33      5.43 o 
   1   5   3      403.37      331.01      6.65 o 
   2   5   3      642.46      662.86     13.25 o 
   3   5   3      317.01      374.46      8.04 o 
   4   5   3     2321.66     2231.25     23.35 o 
   5   5   3      261.16      252.21     10.17 o 
   6   5   3      367.05      336.17     12.09 o 
   7   5   3      198.65      165.89      9.32 o 
   8   5   3      324.14      362.42     16.36 o 
   9   5   3       28.76       30.36      8.16 o 
  10   5   3      112.94       99.08     12.27 o 
  11   5   3        4.88        8.03      4.98 o 
 -13   6   3       17.36       14.31      5.91 o 
 -12   6   3        6.46        3.54      3.27 o 
 -11   6   3       41.20       47.11      5.97 o 
 -10   6   3        4.31        8.23      3.37 o 
  -9   6   3      494.17      475.31     15.79 o 
  -8   6   3      132.03      145.05      9.71 o 
  -7   6   3       35.22       24.85      4.56 o 
  -6   6   3      172.97      179.90     10.35 o 
  -5   6   3      413.24      498.90     12.07 o 
  -4   6   3      320.49      303.04      9.25 o 
  -3   6   3      117.13      125.73      5.15 o 
  -2   6   3       90.30      136.09      4.97 o 
  -1   6   3        6.90        2.86      1.02 o 
   0   6   3       87.25       92.43      3.98 o 
   1   6   3      404.92      452.00      7.93 o 
   2   6   3      165.23      154.78      4.92 o 
   3   6   3       11.84       10.13      3.31 o 
   4   6   3       99.84       91.65      4.58 o 
   5   6   3      412.94      418.87     12.84 o 
   6   6   3      221.47      234.21     11.09 o 
   7   6   3        3.59        4.82      2.95 o 
   8   6   3       45.13       38.33      7.09 o 
   9   6   3       22.05       26.04      6.52 o 
  10   6   3        1.11       17.98      7.61 o 
 -13   7   3        6.32        9.66      4.22 o 
 -12   7   3       59.98       49.78      8.15 o 
 -11   7   3       85.37       83.10      8.59 o 
 -10   7   3       24.08       34.45      5.35 o 
  -9   7   3        6.86        7.14      4.23 o 
  -8   7   3      366.58      428.22     16.40 o 
  -7   7   3        1.25        2.26      2.82 o 
  -6   7   3       13.55       11.84      3.43 o 
  -5   7   3        0.01        4.03      1.96 o 
  -4   7   3      148.06      134.92      5.92 o 
  -3   7   3      296.37      298.08      7.64 o 
  -2   7   3      376.76      387.95      8.08 o 
  -1   7   3       45.03       52.51      2.97 o 
   0   7   3      622.29      665.14      9.44 o 
   1   7   3     2301.60     2279.40     23.67 o 
   2   7   3      427.29      393.55     11.62 o 
   3   7   3      186.53      172.20      5.50 o 
   4   7   3      339.78      348.98     11.22 o 
   5   7   3      325.77      346.20     11.85 o 
   6   7   3      279.33      277.28     11.40 o 
   7   7   3        6.57        1.57      5.71 o 
   8   7   3      300.31      332.83     20.51 o 
   9   7   3        5.69       11.35      5.90 o 
  10   7   3       89.87       65.90      8.29 o 
 -12   8   3        3.32        4.56      5.65 o 
 -11   8   3      345.86      361.53     18.93 o 
 -10   8   3       60.39       68.04      7.71 o 
  -9   8   3      301.13      307.92     13.22 o 
  -8   8   3       79.76       73.64      8.28 o 
  -7   8   3     1518.39     1514.81     22.14 o 
  -6   8   3     1304.98     1308.42     19.57 o 
  -5   8   3       92.36       92.37      5.91 o 
  -4   8   3       71.12       64.48      5.08 o 
  -3   8   3     2114.89     1932.36     22.83 o 
  -2   8   3       33.03       32.82      2.98 o 
  -1   8   3      468.55      427.89     10.91 o 
   0   8   3       45.92       65.49      4.24 o 
   1   8   3      345.47      359.29      9.80 o 
   2   8   3       13.95       25.11      2.21 o 
   3   8   3     1403.42     1447.58     28.47 o 
   4   8   3        5.73        5.56      4.40 o 
   5   8   3      642.64      670.87     21.08 o 
   6   8   3       37.19       34.72      6.57 o 
   7   8   3      228.76      261.05     14.57 o 
   8   8   3       21.21        3.91      9.81 o 
   9   8   3       13.01        3.55      5.68 o 
  10   8   3       26.62       24.53     12.87 o 
 -12   9   3        5.83       -1.04      5.00 o 
 -11   9   3        2.21        0.70      3.79 o 
 -10   9   3        0.44        4.25      3.15 o 
  -9   9   3      129.05      127.66      9.92 o 
  -8   9   3        0.92        2.09      4.80 o 
  -7   9   3      265.65      236.50      8.15 o 
  -6   9   3      382.99      382.64      9.84 o 
  -5   9   3      732.96      766.34     14.67 o 
  -4   9   3      257.79      286.43     10.32 o 
  -3   9   3        0.03        1.03      1.78 o 
  -2   9   3       18.52       15.36      2.42 o 
  -1   9   3       44.17       48.10      3.91 o 
   0   9   3       41.84       37.27      4.23 o 
   1   9   3       31.33       35.08      3.69 o 
   2   9   3        0.88        0.98      3.71 o 
   3   9   3       19.18       21.14      5.54 o 
   4   9   3      546.03      564.20     18.95 o 
   5   9   3        3.77        8.53      4.38 o 
   6   9   3       32.14       35.89      6.69 o 
   7   9   3       10.21        7.64      5.32 o 
   8   9   3        0.01        4.26      3.96 o 
   9   9   3      139.87      179.00     14.03 o 
 -12  10   3        2.76       11.57      4.16 o 
 -11  10   3        0.48        0.84      3.48 o 
 -10  10   3        1.38        7.07      5.36 o 
  -9  10   3      145.38      163.34     11.22 o 
  -8  10   3      205.01      225.79     12.92 o 
  -7  10   3      115.78      123.16      7.45 o 
  -6  10   3        5.18        2.28      2.23 o 
  -5  10   3       15.12        8.85      3.70 o 
  -4  10   3      501.53      492.16     16.69 o 
  -3  10   3       83.04       75.96      6.40 o 
  -2  10   3      182.69      174.26      8.05 o 
  -1  10   3      291.46      284.46      9.77 o 
   0  10   3      208.66      183.95      8.11 o 
   1  10   3      146.05      144.94      7.95 o 
   2  10   3      144.18      148.36     11.11 o 
   3  10   3      242.32      267.49     13.70 o 
   4  10   3      230.25      225.37     13.38 o 
   5  10   3        0.95        4.70      3.74 o 
   6  10   3      347.83      413.52     18.11 o 
   7  10   3      330.77      359.57     17.01 o 
   8  10   3        3.09        4.25      7.02 o 
   9  10   3      135.90      156.80     12.87 o 
 -11  11   3       10.58        9.78      5.59 o 
 -10  11   3        5.55        5.92      4.07 o 
  -9  11   3       75.53       75.26     10.07 o 
  -8  11   3      845.40      894.90     26.08 o 
  -7  11   3      219.75      218.34      9.25 o 
  -6  11   3      324.71      360.34     11.38 o 
  -5  11   3        0.05        5.27      2.50 o 
  -4  11   3       21.68       20.00      5.60 o 
  -3  11   3     1081.03     1117.70     21.24 o 
  -2  11   3     2069.57     2051.37     28.89 o 
  -1  11   3       24.72       17.19      3.00 o 
   0  11   3      531.18      504.88     13.57 o 
   1  11   3      145.63      134.71     10.72 o 
   2  11   3     1021.59      963.37     24.55 o 
   3  11   3      401.20      417.00     17.13 o 
   4  11   3        3.14       -1.98      3.44 o 
   5  11   3      113.31      117.53     11.46 o 
   6  11   3      228.36      268.02     15.25 o 
   7  11   3       14.18       16.73      5.66 o 
   8  11   3      127.27      132.45     14.86 o 
   9  11   3        0.53        3.55      5.29 o 
 -11  12   3       34.05       35.18      5.65 o 
 -10  12   3       20.09       16.67      9.29 o 
  -9  12   3        0.05       -2.74      3.93 o 
  -8  12   3       68.63       78.76     16.63 o 
  -7  12   3      237.16      274.50     13.51 o 
  -6  12   3        3.84        2.79      2.38 o 
  -5  12   3       16.84       18.66      3.48 o 
  -4  12   3       25.58       17.33      4.42 o 
  -3  12   3      211.07      212.39      9.98 o 
  -2  12   3       49.82       60.84      5.35 o 
  -1  12   3       42.40       34.05      3.30 o 
   0  12   3        1.77        2.52      2.12 o 
   1  12   3       76.92       79.85      9.16 o 
   2  12   3       24.65       30.95      9.44 o 
   3  12   3      154.94      162.84     12.57 o 
   4  12   3        2.23        4.87      6.09 o 
   5  12   3       33.21       28.35      7.64 o 
   6  12   3       30.98       22.12      4.30 o 
   7  12   3        5.31        8.48      4.69 o 
   8  12   3        0.08       -3.45      5.53 o 
 -10  13   3       40.89       44.83      5.64 o 
  -9  13   3      116.22      119.83      9.82 o 
  -8  13   3       36.89       23.80      6.09 o 
  -7  13   3      232.08      235.81     15.66 o 
  -6  13   3      172.36      185.44     10.43 o 
  -5  13   3      288.40      286.43     11.92 o 
  -4  13   3      193.43      202.91     12.09 o 
  -3  13   3        5.61       10.61      2.72 o 
  -2  13   3      416.52      381.60     15.10 o 
  -1  13   3       27.89       14.93      2.80 o 
   0  13   3       75.77       85.12      9.44 o 
   1  13   3       21.88       21.35      5.70 o 
   2  13   3      259.16      273.33     14.45 o 
   3  13   3       27.83       28.82      5.68 o 
   4  13   3       58.29       53.91     15.26 o 
   5  13   3       94.87       95.01     10.53 o 
   6  13   3      112.03      125.89     12.03 o 
   7  13   3       27.86       36.97      6.58 o 
  -9  14   3      144.62      119.93     15.93 o 
  -8  14   3       86.88       77.33      8.35 o 
  -7  14   3      123.91      113.51     11.87 o 
  -6  14   3       18.20       11.10      3.00 o 
  -5  14   3      213.69      194.88     11.09 o 
  -4  14   3      165.28      146.70      9.32 o 
  -3  14   3      138.34      134.82     11.57 o 
  -2  14   3       44.71       34.98      7.14 o 
  -1  14   3      169.93      167.10     25.72 o 
   0  14   3       49.60       56.92     10.17 o 
   1  14   3      183.91      186.51     17.30 o 
   2  14   3      409.45      439.26     23.67 o 
   3  14   3      112.76      109.71     14.52 o 
   4  14   3       14.11       16.23      4.08 o 
   5  14   3      165.12      173.18     22.89 o 
   6  14   3      316.15      361.26     19.15 o 
   7  14   3       91.76      112.82     13.82 o 
  -8  15   3       17.97       22.95      8.08 o 
  -7  15   3        0.59        2.49      3.58 o 
  -6  15   3      432.55      474.58     16.56 o 
  -5  15   3      182.27      178.98     10.53 o 
  -4  15   3      145.95      140.43      9.05 o 
  -3  15   3       20.94       18.41      3.22 o 
  -2  15   3       78.13       68.37     10.63 o 
  -1  15   3       17.84       19.99      8.04 o 
   0  15   3        2.27       11.50      4.99 o 
   1  15   3      124.62      115.41     22.01 o 
   2  15   3      179.47      168.24     17.84 o 
   3  15   3       21.48       26.01      9.68 o 
   4  15   3        0.48       -4.25      4.25 o 
   5  15   3       62.59       59.36      9.16 o 
   6  15   3       41.66       33.51     14.31 o 
  -7  16   3       78.94       76.42      7.58 o 
  -6  16   3        6.80        9.70      3.22 o 
  -5  16   3       10.53        9.86      3.77 o 
  -4  16   3       48.95       38.74      3.64 o 
  -3  16   3       58.01       49.71      8.22 o 
  -2  16   3       11.43        3.03      3.90 o 
  -1  16   3       39.12       37.72      8.07 o 
   0  16   3        5.45       14.53      4.32 o 
   1  16   3       65.28       66.74     13.74 o 
   2  16   3        0.69       -4.58      7.13 o 
   3  16   3       70.67       91.57     12.36 o 
   4  16   3        4.38        8.14      4.74 o 
   5  16   3       64.65       41.12     11.40 o 
  -6  17   3       44.93       43.65      7.34 o 
  -5  17   3       45.45       41.07     10.49 o 
  -4  17   3      183.54      175.14     14.38 o 
  -3  17   3       59.30       69.62      8.36 o 
  -2  17   3       50.15       56.86      7.10 o 
  -1  17   3        5.31        7.70      4.00 o 
   0  17   3      126.30      127.19     15.46 o 
   1  17   3       91.45       87.74     11.54 o 
   2  17   3      255.26      302.72     21.40 o 
   3  17   3       89.75       98.34     16.00 o 
  -4  18   3       11.69       19.30      6.24 o 
  -3  18   3        0.51       11.57      4.57 o 
  -2  18   3      116.82      129.89     12.32 o 
  -1  18   3       79.10       80.68     16.79 o 
   0  18   3        4.68        6.06      4.56 o 
   1  18   3      194.19      189.70     16.20 o 
   2  18   3        6.36       -5.51      5.51 o 
 -14   0   4       58.68       74.14     10.00 o 
 -13   0   4      241.64      282.85     20.51 o 
 -12   0   4       92.17       93.32     14.47 o 
 -11   0   4      586.08      588.39     27.12 o 
 -10   0   4       10.89       18.39      6.72 o 
  -9   0   4      864.11      915.19     30.65 o 
  -8   0   4      119.84      146.47     13.60 o 
  -7   0   4      714.94      776.41     33.56 o 
  -6   0   4     1938.21     2136.91     29.63 o 
  -5   0   4      569.46      517.37     12.99 o 
  -4   0   4      206.69      273.19      9.50 o 
  -3   0   4       50.43       69.84      4.82 o 
  -2   0   4      309.04      327.65      9.57 o 
  -1   0   4     2411.16     2661.95     28.81 o 
   0   0   4       45.44       40.91      4.90 o 
   1   0   4       12.29       -2.85      4.00 o 
   2   0   4      490.05      545.16     12.49 o 
   3   0   4      142.69      118.55     10.42 o 
   4   0   4        4.80       15.80      3.05 o 
   5   0   4      249.49      253.57     16.17 o 
   6   0   4        9.31        7.09      6.01 o 
   7   0   4      249.76      225.54     16.05 o 
   8   0   4      279.36      316.69     27.49 o 
   9   0   4      525.80      566.61     38.05 o 
  10   0   4       46.86       50.48     17.60 o 
 -14   1   4       37.17       36.46      4.35 o 
 -13   1   4        0.13        1.42      3.10 o 
 -12   1   4        0.17       -0.26      2.64 o 
 -11   1   4       13.61        8.70      4.23 o 
 -10   1   4      485.08      488.62     16.61 o 
  -9   1   4      254.61      254.10     11.83 o 
  -8   1   4      895.48      846.27     23.06 o 
  -7   1   4        6.95       12.05      4.13 o 
  -6   1   4     1925.06     2029.95     22.02 o 
  -5   1   4       29.38       42.22      4.59 o 
  -4   1   4        6.98       22.39      2.60 o 
  -3   1   4      128.06      155.24      5.03 o 
  -2   1   4       44.60       26.14      2.42 o 
  -1   1   4      783.68      817.96     10.20 o 
   0   1   4     7669.14     8332.06     45.84 o 
   1   1   4     3180.84     3423.23     25.57 o 
   2   1   4      267.38      270.09      8.88 o 
   3   1   4      202.50      184.05      5.86 o 
   4   1   4      341.18      301.12      7.52 o 
   5   1   4       42.08       46.90      4.94 o 
   6   1   4      162.11      148.40      7.12 o 
   7   1   4       11.48       10.34      4.31 o 
   8   1   4      361.78      385.23     21.66 o 
   9   1   4      120.97      153.48     16.85 o 
  10   1   4        0.22       -3.53      7.28 o 
 -13   2   4       34.22       29.45      4.85 o 
 -12   2   4       23.88        9.89      4.44 o 
 -11   2   4       14.11       16.24      3.87 o 
 -10   2   4       81.38       59.03      7.16 o 
  -9   2   4       44.51       42.74      6.18 o 
  -8   2   4      811.03      757.97     29.85 o 
  -7   2   4      732.98      804.03     17.97 o 
  -6   2   4      375.04      404.85      9.70 o 
  -5   2   4     1139.99     1256.03     18.48 o 
  -4   2   4       22.93        9.40      2.25 o 
  -3   2   4      476.80      440.73      8.23 o 
  -2   2   4        4.26        3.92      1.11 o 
  -1   2   4     1454.78     1396.18     15.73 o 
   0   2   4       33.16       35.14      3.87 o 
   1   2   4       85.52       76.78      4.36 o 
   2   2   4      144.50      145.81      8.76 o 
   3   2   4        6.64        0.37      3.31 o 
   4   2   4       39.28       45.72      4.50 o 
   5   2   4       47.72       47.77      4.46 o 
   6   2   4      124.48      151.77      7.66 o 
   7   2   4       90.85       88.02      8.15 o 
   8   2   4       10.96       17.15      9.42 o 
   9   2   4        1.41       14.64      7.55 o 
  10   2   4       24.97        1.78      8.02 o 
 -13   3   4        0.45        5.45      5.28 o 
 -12   3   4       78.54       71.63      7.55 o 
 -11   3   4       89.74       94.60      8.80 o 
 -10   3   4     1101.00     1123.86     26.40 o 
  -9   3   4        3.17        3.98      3.35 o 
  -8   3   4      402.48      379.61     13.48 o 
  -7   3   4      316.89      314.17     11.44 o 
  -6   3   4     1672.68     1582.13     19.74 o 
  -5   3   4      753.74      866.89     13.99 o 
  -4   3   4      782.68      766.79     12.68 o 
  -3   3   4      723.09      887.95     12.97 o 
  -2   3   4      415.90      467.08      8.12 o 
  -1   3   4       58.74       47.97      3.89 o 
   0   3   4      558.38      590.22     12.43 o 
   1   3   4       22.51       13.80      2.46 o 
   2   3   4      350.86      327.40      8.86 o 
   3   3   4      166.59      131.49      6.58 o 
   4   3   4     1738.64     1728.25     22.57 o 
   5   3   4      444.40      472.00     12.27 o 
   6   3   4      217.57      203.04     12.61 o 
   7   3   4        2.89        8.98      3.22 o 
   8   3   4      163.55      184.74     17.20 o 
   9   3   4        1.11       -2.49      6.05 o 
  10   3   4      216.07      231.27     21.33 o 
 -13   4   4       10.85       22.96      4.72 o 
 -12   4   4       98.46       85.68      8.80 o 
 -11   4   4      291.70      291.52     13.89 o 
 -10   4   4       10.09        6.58      3.22 o 
  -9   4   4        5.43        1.39      3.17 o 
  -8   4   4        5.01        7.83      3.54 o 
  -7   4   4      592.88      544.03     15.02 o 
  -6   4   4        0.23        2.29      2.33 o 
  -5   4   4      133.82      139.98      6.15 o 
  -4   4   4       76.58       84.84      4.67 o 
  -3   4   4      996.25     1080.82     14.67 o 
  -2   4   4       53.27       43.24      2.72 o 
  -1   4   4        2.49        5.93      3.14 o 
   0   4   4       18.56       22.66      3.34 o 
   1   4   4      144.13      165.02      7.05 o 
   2   4   4        0.19        2.20      1.71 o 
   3   4   4      905.67      902.70     17.20 o 
   4   4   4      416.78      378.97     11.79 o 
   5   4   4      616.26      609.72     15.71 o 
   6   4   4        4.88        8.20      4.56 o 
   7   4   4      216.64      216.18     19.20 o 
   8   4   4       19.47       25.23      8.28 o 
   9   4   4        5.04       13.31      9.17 o 
  10   4   4        4.41       10.93      9.16 o 
 -13   5   4        0.30        0.89      3.61 o 
 -12   5   4       33.35       43.63      4.95 o 
 -11   5   4        5.63       12.10      6.19 o 
 -10   5   4       93.15       81.48      8.93 o 
  -9   5   4      228.38      205.70     11.81 o 
  -8   5   4        6.28       18.07      3.85 o 
  -7   5   4      196.40      202.08      9.96 o 
  -6   5   4       42.05       50.32      4.50 o 
  -5   5   4      191.32      209.94      7.37 o 
  -4   5   4      114.90      120.25      5.63 o 
  -3   5   4        0.36        3.48      1.58 o 
  -2   5   4      712.27      781.87     27.23 o 
  -1   5   4       94.90       74.56      5.02 o 
   0   5   4       25.34       28.00      3.70 o 
   1   5   4      213.61      231.84      8.15 o 
   2   5   4      170.59      192.02      8.04 o 
   3   5   4      217.90      230.05      9.18 o 
   4   5   4      265.98      272.05     10.40 o 
   5   5   4       25.87       11.49      4.24 o 
   6   5   4      211.44      227.84     10.55 o 
   7   5   4        1.34        3.82      5.12 o 
   8   5   4        1.56       -4.76     13.11 o 
   9   5   4        1.23       -2.25      9.35 o 
  10   5   4      123.17      119.24     24.47 o 
 -13   6   4      160.78      162.88     12.03 o 
 -12   6   4      257.71      263.81     13.10 o 
 -11   6   4      680.76      759.71     21.89 o 
 -10   6   4       21.32       10.22      3.69 o 
  -9   6   4     1008.37     1048.00     23.75 o 
  -8   6   4       98.85       98.58      8.45 o 
  -7   6   4      361.69      354.09     12.42 o 
  -6   6   4        6.23        7.83      2.39 o 
  -5   6   4      624.24      619.68     12.66 o 
  -4   6   4       83.39       69.61      4.90 o 
  -3   6   4      348.43      366.15      9.61 o 
  -2   6   4        2.99        9.91      3.52 o 
  -1   6   4     2324.99     2316.75     32.00 o 
   0   6   4       51.09       46.23      4.44 o 
   1   6   4     1724.84     1634.13     21.91 o 
   2   6   4        8.69        8.54      2.57 o 
   3   6   4     1351.65     1308.93     21.27 o 
   4   6   4       52.67       47.59      5.50 o 
   5   6   4      327.57      333.26     11.88 o 
   6   6   4      124.89      141.69      8.87 o 
   7   6   4      270.59      292.83     14.82 o 
   8   6   4       49.74       42.71     15.77 o 
   9   6   4       94.65      177.32     35.95 o 
 -13   7   4       17.31       21.94      4.08 o 
 -12   7   4      143.76      150.96     12.65 o 
 -11   7   4        0.45        2.51      5.11 o 
 -10   7   4      209.48      204.15     12.60 o 
  -9   7   4       28.07       35.98      5.39 o 
  -8   7   4        0.09        0.73      2.35 o 
  -7   7   4        4.94       -1.24      3.53 o 
  -6   7   4       22.73       24.57      3.80 o 
  -5   7   4      209.34      222.80      8.05 o 
  -4   7   4       59.46       58.83      4.85 o 
  -3   7   4       12.56        6.53      2.92 o 
  -2   7   4      232.39      237.76      6.58 o 
  -1   7   4       20.11       25.90      2.31 o 
   0   7   4        0.07        1.82      2.02 o 
   1   7   4      136.32      117.98      6.61 o 
   2   7   4     1385.00     1276.86     32.64 o 
   3   7   4      284.83      248.24     12.66 o 
   4   7   4      150.80      155.13     10.68 o 
   5   7   4        7.57        6.81      3.93 o 
   6   7   4       29.77       38.75      6.24 o 
   7   7   4       97.55       93.21     10.54 o 
   8   7   4       16.23       20.65      9.79 o 
   9   7   4        0.08        0.33     11.76 o 
 -12   8   4        4.92       10.48      4.45 o 
 -11   8   4       12.11        6.34      3.45 o 
 -10   8   4       30.74       30.03      4.59 o 
  -9   8   4       45.38       46.73      5.53 o 
  -8   8   4       52.65       42.38      5.82 o 
  -7   8   4      154.63      123.59      8.97 o 
  -6   8   4       58.25       65.91      5.74 o 
  -5   8   4       17.97       21.43      4.07 o 
  -4   8   4      639.07      668.16     12.98 o 
  -3   8   4        3.65        3.60      1.95 o 
  -2   8   4        1.64        1.18      1.46 o 
  -1   8   4       35.44       35.07      5.80 o 
   0   8   4      126.35      148.61     10.27 o 
   1   8   4       58.01       44.04     10.00 o 
   2   8   4      648.70      664.77     33.12 o 
   3   8   4       94.27       93.60      9.62 o 
   4   8   4       42.50       33.72      5.80 o 
   5   8   4      147.28      169.31     11.78 o 
   6   8   4       76.20       82.50      9.17 o 
   7   8   4       21.55       13.02      3.58 o 
   8   8   4        0.03        3.37      7.56 o 
   9   8   4       46.88       46.16     16.77 o 
 -12   9   4      121.49      120.72     10.13 o 
 -11   9   4       52.87       44.91      5.11 o 
 -10   9   4      152.13      161.76     12.64 o 
  -9   9   4       31.86       24.98      5.71 o 
  -8   9   4        0.79       -2.13      3.23 o 
  -7   9   4      293.53      304.71     16.62 o 
  -6   9   4      729.36      777.46     18.70 o 
  -5   9   4      391.49      370.62     12.34 o 
  -4   9   4       47.72       52.17      5.44 o 
  -3   9   4       78.04       56.20      4.33 o 
  -2   9   4      757.01      701.08     15.28 o 
  -1   9   4       19.17       27.48      5.94 o 
   0   9   4     1784.75     1648.65     31.03 o 
   1   9   4      293.13      296.25     16.76 o 
   2   9   4     1001.16      998.43     25.12 o 
   3   9   4      547.79      562.77     19.27 o 
   4   9   4       94.23       82.11      9.36 o 
   5   9   4       43.29       37.58      6.74 o 
   6   9   4      226.26      209.03     13.50 o 
   7   9   4       60.66       60.65      6.64 o 
   8   9   4        1.06        3.04      4.56 o 
   9   9   4       30.25       44.58      6.12 o 
 -11  10   4       83.40      106.28      9.93 o 
 -10  10   4        0.33       -5.19      5.71 o 
  -9  10   4      272.61      258.45     14.32 o 
  -8  10   4       65.50       77.18      9.04 o 
  -7  10   4        0.66        0.99      3.40 o 
  -6  10   4      265.62      270.69     11.08 o 
  -5  10   4     1122.59     1086.37     22.00 o 
  -4  10   4        6.96       13.74      3.55 o 
  -3  10   4      999.37      980.57     19.71 o 
  -2  10   4      297.99      305.02     13.98 o 
  -1  10   4      389.32      387.51     15.41 o 
   0  10   4      204.85      208.01     12.14 o 
   1  10   4      354.66      346.39     15.09 o 
   2  10   4       24.72       35.09      7.00 o 
   3  10   4      735.07      765.66     23.30 o 
   4  10   4        0.27        3.23      5.03 o 
   5  10   4        7.94        8.17      3.47 o 
   6  10   4      168.08      172.33     12.21 o 
   7  10   4        8.15       10.18      7.80 o 
   8  10   4       39.19       25.33      5.10 o 
 -11  11   4      207.09      237.05     15.33 o 
 -10  11   4       86.00      112.39     10.11 o 
  -9  11   4       22.88       20.92      5.47 o 
  -8  11   4       25.84       19.49      4.55 o 
  -7  11   4        1.87       -0.22      4.77 o 
  -6  11   4        3.69       13.28      2.57 o 
  -5  11   4        1.16       -2.71      2.71 o 
  -4  11   4      107.43      113.19      8.33 o 
  -3  11   4        3.32        2.04      4.14 o 
  -2  11   4      116.91      123.75     10.37 o 
  -1  11   4      113.21      107.51     10.08 o 
   0  11   4      578.93      579.45     19.58 o 
   1  11   4        1.38        7.52      3.53 o 
   2  11   4       10.52        4.25      8.33 o 
   3  11   4       71.74       79.73      9.84 o 
   4  11   4      168.19      179.87     13.73 o 
   5  11   4       66.89       66.32      9.90 o 
   6  11   4      126.85      125.16     12.08 o 
   7  11   4        7.12        7.06      4.80 o 
   8  11   4        8.88       -1.78      5.21 o 
 -10  12   4      222.19      281.76     17.27 o 
  -9  12   4        4.61        0.17      5.88 o 
  -8  12   4       10.16       12.00      3.87 o 
  -7  12   4       90.43       83.60      9.08 o 
  -6  12   4       10.54        2.18      4.60 o 
  -5  12   4      209.37      205.68     11.47 o 
  -4  12   4      272.38      263.19     12.20 o 
  -3  12   4        1.74        5.17      3.15 o 
  -2  12   4      230.17      239.93     13.06 o 
  -1  12   4     1708.58     1719.44     34.50 o 
   0  12   4      162.46      173.11     12.71 o 
   1  12   4      822.09      866.99     25.04 o 
   2  12   4       77.58       72.04     10.19 o 
   3  12   4        1.93        7.03      5.04 o 
   4  12   4      462.77      542.00     21.00 o 
   5  12   4       28.30       34.65      5.73 o 
   6  12   4       13.29       13.21      4.21 o 
   7  12   4       29.03       13.68      4.78 o 
 -10  13   4      604.72      673.38     29.88 o 
  -9  13   4        0.04       -3.92      3.92 o 
  -8  13   4       83.82       64.54     11.24 o 
  -7  13   4        0.84       -0.30     12.91 o 
  -6  13   4      280.02      306.05     12.80 o 
  -5  13   4        5.74        0.22      8.76 o 
  -4  13   4       42.42       42.47      8.32 o 
  -3  13   4       28.52       27.62      5.50 o 
  -2  13   4      525.65      530.14     19.10 o 
  -1  13   4        0.00        0.06      3.03 o 
   0  13   4      469.52      476.66     18.58 o 
   1  13   4        2.26       -3.32      3.32 o 
   2  13   4      193.95      189.51     14.05 o 
   3  13   4       20.41       25.97      5.00 o 
   4  13   4       32.08       38.98      7.05 o 
   5  13   4        7.02       18.02      8.53 o 
   6  13   4       41.90       69.48      8.58 o 
  -9  14   4       87.92       78.52      8.71 o 
  -8  14   4       13.11       33.79      5.63 o 
  -7  14   4        1.56        1.01      3.52 o 
  -6  14   4       12.05       12.99      2.89 o 
  -5  14   4       39.77       52.68      8.98 o 
  -4  14   4       41.36       35.37      7.54 o 
  -3  14   4      128.69      113.31     17.67 o 
  -2  14   4       94.69       89.85     12.95 o 
  -1  14   4        2.74        4.89      4.49 o 
   0  14   4       49.37       53.30     13.79 o 
   1  14   4        4.09       -2.46      4.07 o 
   2  14   4        0.39       -0.87      4.56 o 
   3  14   4      111.16      107.69     11.40 o 
   4  14   4        6.51        5.35      4.11 o 
   5  14   4        1.87        5.21      4.28 o 
   6  14   4       17.16       15.81      5.03 o 
  -8  15   4       27.85       23.95      6.26 o 
  -7  15   4       40.45       51.43      6.88 o 
  -6  15   4      385.41      475.65     19.73 o 
  -5  15   4        6.40       12.51      4.77 o 
  -4  15   4       65.67       60.38     12.26 o 
  -3  15   4        0.97        0.18      3.96 o 
  -2  15   4      136.62      133.71     15.71 o 
  -1  15   4       15.16       11.99     10.56 o 
   0  15   4      381.34      345.72     21.30 o 
   1  15   4       26.17       31.68     15.29 o 
   2  15   4      113.97       86.12     15.48 o 
   3  15   4        0.02        1.52      5.08 o 
   4  15   4      183.93      220.51     17.85 o 
   5  15   4       25.43       23.02      6.57 o 
  -7  16   4      148.62      144.95     19.94 o 
  -6  16   4        1.25       -5.14      5.14 o 
  -5  16   4        6.83        5.58      4.36 o 
  -4  16   4       30.20       14.78      4.94 o 
  -3  16   4        4.16        7.42      9.66 o 
  -2  16   4        0.01        6.88      8.22 o 
  -1  16   4      277.51      289.85     22.16 o 
   0  16   4       65.18       53.12     15.39 o 
   1  16   4       71.23       44.19     23.31 o 
   2  16   4       29.97       41.73      7.95 o 
   3  16   4       60.34       59.86      9.69 o 
  -5  17   4        1.39        2.33      4.57 o 
  -4  17   4       11.63        9.85      4.43 o 
  -3  17   4        5.75        8.80      7.47 o 
  -2  17   4      122.35      132.26     16.12 o 
  -1  17   4       28.94       25.42      8.64 o 
   0  17   4        7.33       12.71      4.84 o 
   1  17   4       33.59       57.87     18.63 o 
   2  17   4        6.76       17.05      5.40 o 
 -13   1   5       90.43       64.16      6.26 o 
 -12   1   5      392.99      391.14     17.97 o 
 -11   1   5       62.26       47.24      6.28 o 
 -10   1   5        5.81        7.86      4.09 o 
  -9   1   5      196.24      185.98     10.94 o 
  -8   1   5     1464.12     1416.43     26.02 o 
  -7   1   5      102.88      106.71      8.03 o 
  -6   1   5      214.75      191.72      6.60 o 
  -5   1   5        2.60        8.24      1.68 o 
  -4   1   5     2649.03     2699.92     25.93 o 
  -3   1   5      190.20      206.84      6.04 o 
  -2   1   5      602.42      665.39     10.33 o 
  -1   1   5      352.47      343.27      6.81 o 
   0   1   5      345.59      363.14      8.91 o 
   1   1   5      612.08      600.84     11.71 o 
   2   1   5      259.57      234.49     10.01 o 
   3   1   5      408.48      424.16     13.41 o 
   4   1   5       72.63       71.12      7.41 o 
   5   1   5        2.93        5.63      4.29 o 
   6   1   5      141.56      133.72     10.27 o 
   7   1   5       84.61       87.14      8.96 o 
   8   1   5      346.80      367.52     33.99 o 
   9   1   5       15.06       13.11      9.11 o 
 -13   2   5      161.73      165.58     12.39 o 
 -12   2   5       39.83       45.19      6.35 o 
 -11   2   5       95.92       73.62      7.73 o 
 -10   2   5       25.90       26.77      4.89 o 
  -9   2   5      179.47      191.02     11.06 o 
  -8   2   5      143.86      154.63     10.04 o 
  -7   2   5      377.42      371.81     12.71 o 
  -6   2   5      673.70      668.98     15.42 o 
  -5   2   5      126.21      135.35      6.10 o 
  -4   2   5       60.89       89.08      4.52 o 
  -3   2   5      771.72      767.07     12.53 o 
  -2   2   5      197.68      181.74      5.15 o 
  -1   2   5      100.18       73.51      4.56 o 
   0   2   5      137.02      104.95      5.23 o 
   1   2   5       95.39       86.05      4.90 o 
   2   2   5      266.13      281.49      8.56 o 
   3   2   5      149.96      139.65      9.00 o 
   4   2   5       54.32       62.66      7.38 o 
   5   2   5       64.50       60.35      7.45 o 
   6   2   5       23.77       23.46      5.55 o 
   7   2   5      480.05      474.98     16.48 o 
   8   2   5      285.21      311.52     22.51 o 
   9   2   5      103.36      122.66     16.55 o 
 -13   3   5       12.80        8.07      4.94 o 
 -12   3   5       11.76        5.78      3.46 o 
 -11   3   5        2.04        1.95      2.84 o 
 -10   3   5      209.72      205.59     11.92 o 
  -9   3   5        2.80       11.21      3.35 o 
  -8   3   5      926.16      968.62     21.57 o 
  -7   3   5      242.68      213.63     10.01 o 
  -6   3   5        2.36        5.10      2.84 o 
  -5   3   5        0.00        1.55      1.55 o 
  -4   3   5       33.64       23.80      2.91 o 
  -3   3   5       79.07       79.66      4.20 o 
  -2   3   5      566.25      582.65      9.40 o 
  -1   3   5      912.12      952.80     15.23 o 
   0   3   5       73.18       66.54      4.91 o 
   1   3   5       11.36        7.61      2.49 o 
   2   3   5       22.24       15.70      3.21 o 
   3   3   5       34.90       53.72      5.14 o 
   4   3   5        0.66        4.17      3.79 o 
   5   3   5       96.20      112.47      9.08 o 
   6   3   5      112.37      122.31     11.47 o 
   7   3   5      110.20      100.95     10.79 o 
   8   3   5       34.36       20.72      8.69 o 
   9   3   5       59.74       69.61     15.69 o 
 -13   4   5      281.09      291.44     15.18 o 
 -12   4   5        4.27        2.70      3.18 o 
 -11   4   5      220.89      248.23     15.19 o 
 -10   4   5      144.50      110.46      9.47 o 
  -9   4   5      659.71      711.93     19.37 o 
  -8   4   5        0.07        4.36      3.64 o 
  -7   4   5       85.06       98.00      7.94 o 
  -6   4   5        0.88       -0.84      1.78 o 
  -5   4   5      585.92      603.13     12.65 o 
  -4   4   5       68.72       70.26      4.53 o 
  -3   4   5     1258.40     1270.48     18.28 o 
  -2   4   5      175.25      154.92      7.31 o 
  -1   4   5      173.84      159.95      7.34 o 
   0   4   5      386.76      369.91     17.69 o 
   1   4   5     1439.42     1299.91     20.92 o 
   2   4   5        9.59       16.06      3.40 o 
   3   4   5      382.28      371.32     11.82 o 
   4   4   5      270.18      330.72     11.66 o 
   5   4   5      233.54      211.70     16.61 o 
   6   4   5       39.57       47.00      7.76 o 
   7   4   5       36.19       41.11      8.04 o 
   8   4   5       49.66       55.06     11.79 o 
   9   4   5      225.03      240.61     22.09 o 
 -13   5   5        0.01       -0.42      4.25 o 
 -12   5   5      277.21      304.63     14.73 o 
 -11   5   5       80.85       91.70      8.81 o 
 -10   5   5      236.56      221.20     14.37 o 
  -9   5   5      321.86      301.70     12.83 o 
  -8   5   5      238.99      240.17     11.27 o 
  -7   5   5      217.71      214.21     13.07 o 
  -6   5   5        1.06        4.54      1.91 o 
  -5   5   5       21.76       16.07      2.54 o 
  -4   5   5     1373.66     1386.32     18.78 o 
  -3   5   5      138.49      120.13      5.25 o 
  -2   5   5      146.13      124.47      7.20 o 
  -1   5   5       60.48       55.96      5.18 o 
   0   5   5     1153.87     1146.71     40.44 o 
   1   5   5      187.13      162.09      7.90 o 
   2   5   5       93.58      104.58      6.51 o 
   3   5   5       82.67       86.85      7.05 o 
   4   5   5      389.98      366.45     12.47 o 
   5   5   5      259.06      241.88     10.56 o 
   6   5   5       73.40       61.71      8.77 o 
   7   5   5      256.15      275.82     24.78 o 
   8   5   5      265.98      262.15     32.17 o 
   9   5   5       28.65       17.61     11.05 o 
 -13   6   5       23.64       20.11      6.40 o 
 -12   6   5        4.73        8.78      3.90 o 
 -11   6   5       43.25       37.83      5.07 o 
 -10   6   5       46.67       44.23      5.49 o 
  -9   6   5       49.41       36.40      5.04 o 
  -8   6   5      173.32      175.21     10.01 o 
  -7   6   5       89.58       75.05     10.97 o 
  -6   6   5       34.72       30.38      3.79 o 
  -5   6   5       31.45       15.31      2.55 o 
  -4   6   5        1.99        7.82      1.80 o 
  -3   6   5      219.28      228.63      9.19 o 
  -2   6   5       73.38       67.91      5.78 o 
  -1   6   5      311.41      366.34     10.87 o 
   0   6   5       56.04       65.89      5.71 o 
   1   6   5      136.23      143.37      7.48 o 
   2   6   5        0.04        2.03      2.10 o 
   3   6   5       68.37       77.14      6.47 o 
   4   6   5      108.10      106.65      9.76 o 
   5   6   5       12.54       13.87      3.33 o 
   6   6   5        7.41        4.55      7.39 o 
   7   6   5       53.06       59.95     11.43 o 
   8   6   5        4.10       18.92     11.49 o 
 -12   7   5       33.51       18.63      3.95 o 
 -11   7   5       40.83       48.09     10.38 o 
 -10   7   5      346.58      384.99     15.06 o 
  -9   7   5        6.36        5.22      4.19 o 
  -8   7   5       44.17       51.11      6.12 o 
  -7   7   5       54.54       45.78      5.71 o 
  -6   7   5       31.43       26.24      5.18 o 
  -5   7   5      164.65      173.93     10.16 o 
  -4   7   5      117.04      122.06      5.89 o 
  -3   7   5       24.04       16.27      7.18 o 
  -2   7   5       54.58       57.97      5.50 o 
  -1   7   5      314.88      313.01     13.56 o 
   0   7   5      391.78      370.08     14.56 o 
   1   7   5      690.84      663.33     19.63 o 
   2   7   5      787.90      742.23     21.47 o 
   3   7   5       66.18       71.90      8.27 o 
   4   7   5      195.13      186.70     11.51 o 
   5   7   5       10.81        5.03      3.31 o 
   6   7   5       38.57       45.73      4.95 o 
   7   7   5      138.07      131.34     16.52 o 
   8   7   5       13.21        6.41     11.15 o 
 -12   8   5       21.24       15.98      3.85 o 
 -11   8   5      110.02      113.72      9.60 o 
 -10   8   5       26.13       14.09      3.05 o 
  -9   8   5      340.39      361.18     13.99 o 
  -8   8   5       21.42       21.62      5.47 o 
  -7   8   5      176.78      183.38      9.60 o 
  -6   8   5       11.74       12.18      2.76 o 
  -5   8   5      896.06      946.49     19.68 o 
  -4   8   5      510.78      481.29     17.01 o 
  -3   8   5     1667.73     1587.82     30.79 o 
  -2   8   5      385.04      399.47     15.35 o 
  -1   8   5      461.64      457.66     16.50 o 
   0   8   5        2.33       -0.55      2.67 o 
   1   8   5     1380.90     1442.99     30.29 o 
   2   8   5       92.04       77.98     14.40 o 
   3   8   5       11.34       16.43      6.11 o 
   4   8   5      449.16      440.29     17.89 o 
   5   8   5      214.89      199.18     16.87 o 
   6   8   5      164.23      182.12     15.09 o 
   7   8   5       16.48       17.07     11.41 o 
   8   8   5       82.19       79.53     20.97 o 
 -12   9   5       27.80       25.90      4.81 o 
 -11   9   5       66.58       65.43      8.50 o 
 -10   9   5        8.62        6.95      4.72 o 
  -9   9   5       27.98       29.13      6.17 o 
  -8   9   5        0.01        7.11      2.87 o 
  -7   9   5        6.01        7.31      3.41 o 
  -6   9   5        6.37        2.79      2.56 o 
  -5   9   5       22.55        9.66      4.76 o 
  -4   9   5      435.56      418.10     24.93 o 
  -3   9   5      150.16      157.94     11.47 o 
  -2   9   5       69.76       81.75      8.99 o 
  -1   9   5      115.55       98.43      9.62 o 
   0   9   5        3.62        8.14      5.07 o 
   1   9   5      140.01      118.91     10.69 o 
   2   9   5      222.32      244.22     13.57 o 
   3   9   5        3.50        6.30      3.72 o 
   4   9   5      100.68       97.34     10.52 o 
   5   9   5       79.16       70.15     10.45 o 
   6   9   5       86.48       93.97      7.88 o 
   7   9   5        9.92       10.73      4.99 o 
 -11  10   5       15.11       12.85      3.95 o 
 -10  10   5       13.32       16.86      3.79 o 
  -9  10   5      261.12      266.02     23.29 o 
  -8  10   5        9.13       19.73      3.80 o 
  -7  10   5       15.10       16.72      3.98 o 
  -6  10   5      158.77      176.80      9.42 o 
  -5  10   5       85.05       56.34      8.09 o 
  -4  10   5       24.61       24.46      5.71 o 
  -3  10   5      593.77      585.52     19.84 o 
  -2  10   5      438.08      434.94     17.39 o 
  -1  10   5      524.23      503.00     18.45 o 
   0  10   5       24.41       31.99      6.22 o 
   1  10   5      265.19      248.34     13.76 o 
   2  10   5       20.19       16.58      5.03 o 
   3  10   5        2.61        1.31      3.30 o 
   4  10   5       12.13       18.12      4.09 o 
   5  10   5        0.02       -3.70      3.70 o 
   6  10   5        0.88       -1.82      4.01 o 
   7  10   5       66.21       82.56      9.83 o 
 -11  11   5        0.01       -1.25      4.25 o 
 -10  11   5      174.75      197.01     13.02 o 
  -9  11   5       35.98       41.43      6.17 o 
  -8  11   5      548.84      622.44     21.78 o 
  -7  11   5        0.01       13.53      7.02 o 
  -6  11   5       28.14       40.21      8.33 o 
  -5  11   5      247.74      242.24     13.94 o 
  -4  11   5      291.93      307.73     15.06 o 
  -3  11   5       66.69       59.40      8.01 o 
  -2  11   5     1105.37     1034.11     27.04 o 
  -1  11   5      628.99      601.81     20.77 o 
   0  11   5      808.00      815.61     24.34 o 
   1  11   5       13.86        4.42      5.85 o 
   2  11   5      161.98      148.89     11.27 o 
   3  11   5      313.76      350.29     16.80 o 
   4  11   5       64.16       59.02      7.67 o 
   5  11   5       83.84       83.29      9.86 o 
   6  11   5      221.28      235.81     14.41 o 
 -10  12   5        0.24       -4.16      6.25 o 
  -9  12   5       89.71       96.92      8.05 o 
  -8  12   5        2.08       -5.14      6.33 o 
  -7  12   5        2.28        6.90      5.16 o 
  -6  12   5       18.30       10.19      5.16 o 
  -5  12   5       15.86        3.10      3.87 o 
  -4  12   5        6.16        3.59      4.54 o 
  -3  12   5      103.40       93.42      9.93 o 
  -2  12   5       55.42       57.47      8.54 o 
  -1  12   5        0.74        4.47      3.52 o 
   0  12   5       95.42       89.13     10.39 o 
   1  12   5      188.13      196.62     14.36 o 
   2  12   5        0.13       -2.82      3.45 o 
   3  12   5        1.22       10.38      3.69 o 
   4  12   5       13.94       11.22      3.89 o 
   5  12   5       91.16       86.15      7.40 o 
   6  12   5        1.06        1.75      6.01 o 
  -9  13   5        8.18        3.54      5.83 o 
  -8  13   5      137.30      139.45     20.55 o 
  -7  13   5       20.03       12.27      5.24 o 
  -6  13   5      138.60      185.84     25.54 o 
  -5  13   5        0.63        2.64      5.24 o 
  -4  13   5      212.40      232.02     14.82 o 
  -3  13   5      424.43      396.91     17.43 o 
  -2  13   5      580.23      550.87     20.66 o 
  -1  13   5        3.99        3.47      3.73 o 
   0  13   5       31.47       23.06      5.58 o 
   1  13   5        0.02       -3.27      3.27 o 
   2  13   5      100.24      122.67     12.21 o 
   3  13   5        0.25        6.20      4.59 o 
   4  13   5        0.51       -4.02      4.02 o 
   5  13   5       54.96       63.31     14.04 o 
  -8  14   5        5.46        7.94      5.79 o 
  -7  14   5       83.49       71.14      9.37 o 
  -6  14   5      121.00      129.49     14.82 o 
  -5  14   5        0.26        0.52      4.45 o 
  -4  14   5       88.43       84.75     11.08 o 
  -3  14   5       50.98       46.17     19.42 o 
  -2  14   5      242.29      256.01     15.10 o 
  -1  14   5      215.67      242.54     17.19 o 
   0  14   5       12.61       15.69      6.68 o 
   1  14   5      237.17      244.17     15.39 o 
   2  14   5       48.68       33.82      6.21 o 
   3  14   5      152.17      155.96     11.52 o 
   4  14   5        0.44       -5.21      5.21 o 
  -7  15   5       32.18       41.06      8.90 o 
  -6  15   5        4.27       20.67      8.90 o 
  -5  15   5       99.09      104.84     12.74 o 
  -4  15   5        1.55        3.32      4.55 o 
  -3  15   5        0.33        8.78      4.07 o 
  -2  15   5       18.44       12.48      7.33 o 
  -1  15   5       96.92       77.84     11.14 o 
   0  15   5       44.64       63.91      9.73 o 
   1  15   5        0.01        1.12      4.52 o 
   2  15   5      300.07      350.04     22.40 o 
   3  15   5       32.06       31.22      8.22 o 
  -6  16   5       17.79       21.50      9.05 o 
  -5  16   5       68.62       62.04      8.50 o 
  -4  16   5       14.37        8.48      7.10 o 
  -3  16   5       78.42       72.53     31.84 o 
  -2  16   5        5.50        2.56      4.77 o 
  -1  16   5       70.37       67.02     11.70 o 
   0  16   5        1.46        5.82      6.63 o 
   1  16   5       28.40       24.94     10.04 o 
  -3  17   5       37.05       33.11      5.80 o 
  -2  17   5      131.03      150.18     16.43 o 
 -13   0   6       17.20       16.79      5.08 o 
 -12   0   6      131.69      123.32     13.95 o 
 -11   0   6       76.86       81.66     16.44 o 
 -10   0   6       60.34       92.14     18.00 o 
  -9   0   6      127.26      133.18     14.21 o 
  -8   0   6     1089.03     1100.53     33.12 o 
  -7   0   6       53.72       50.81      7.79 o 
  -6   0   6      894.95      823.41     19.97 o 
  -5   0   6        7.72        7.12      2.67 o 
  -4   0   6     2057.20     2014.54     30.61 o 
  -3   0   6     2314.56     2263.90     31.72 o 
  -2   0   6       30.55       24.58      6.82 o 
  -1   0   6     1754.31     1726.21     36.58 o 
   0   0   6     1907.93     2002.47     40.66 o 
   1   0   6      388.70      462.92     20.41 o 
   2   0   6      273.72      213.08     19.50 o 
   3   0   6       26.84       18.47      9.94 o 
   4   0   6      133.33      164.61     27.72 o 
   5   0   6       40.33       43.93     20.80 o 
   6   0   6      221.46      220.16     18.51 o 
   7   0   6      259.02      309.38     21.68 o 
   8   0   6       20.38        4.14     11.53 o 
 -13   1   6       82.74       73.99      8.11 o 
 -12   1   6       36.58       40.20      6.09 o 
 -11   1   6        2.09       -2.85      2.85 o 
 -10   1   6       26.99       25.28      6.30 o 
  -9   1   6        8.98        6.02      2.51 o 
  -8   1   6        2.49        8.54      2.51 o 
  -7   1   6      107.59      126.20     10.53 o 
  -6   1   6      325.78      346.25      9.13 o 
  -5   1   6      376.11      388.42      9.49 o 
  -4   1   6      115.31      116.29      5.15 o 
  -3   1   6       42.31       37.51      3.74 o 
  -2   1   6     1079.30     1072.67     16.87 o 
  -1   1   6      177.01      177.76      9.36 o 
   0   1   6      795.39      771.45     17.74 o 
   1   1   6      772.39      833.53     19.03 o 
   2   1   6       27.81       23.74      5.43 o 
   3   1   6        0.14        1.87      3.98 o 
   4   1   6       14.73       11.22      5.02 o 
   5   1   6       92.11       90.88      9.23 o 
   6   1   6      123.65      135.10     13.94 o 
   7   1   6       39.79       38.57      8.06 o 
   8   1   6      209.12      250.78     22.83 o 
 -13   2   6       22.84       21.20      3.88 o 
 -12   2   6        6.54        6.32      3.20 o 
 -11   2   6       10.88        6.36      2.94 o 
 -10   2   6        1.73        0.60      3.23 o 
  -9   2   6       23.53       23.86      4.57 o 
  -8   2   6      172.99      170.62      9.49 o 
  -7   2   6      533.49      561.89     15.81 o 
  -6   2   6      137.25      124.74      6.53 o 
  -5   2   6      456.91      481.49     10.56 o 
  -4   2   6     1081.56     1060.30     15.25 o 
  -3   2   6        6.00        7.14      2.03 o 
  -2   2   6      543.52      528.90     12.05 o 
  -1   2   6      197.14      158.48      6.83 o 
   0   2   6       81.00       62.41      6.54 o 
   1   2   6      172.87      163.04      9.82 o 
   2   2   6       66.50       85.75      8.25 o 
   3   2   6        3.96        7.93      4.59 o 
   4   2   6       51.84       48.72      7.74 o 
   5   2   6        0.81       -4.21      4.21 o 
   6   2   6        1.33        5.11      4.77 o 
   7   2   6       43.17       43.42      8.81 o 
   8   2   6        0.15       12.00      9.56 o 
 -13   3   6        0.81       -3.45      3.45 o 
 -12   3   6       62.83       65.51      9.11 o 
 -11   3   6       35.59       43.77      5.73 o 
 -10   3   6       25.41       19.11      3.68 o 
  -9   3   6       15.70       21.27      4.58 o 
  -8   3   6       77.91       80.96      7.68 o 
  -7   3   6      551.13      551.03     17.47 o 
  -6   3   6      328.20      323.13      9.89 o 
  -5   3   6      772.18      780.99     14.82 o 
  -4   3   6      395.41      386.75     13.77 o 
  -3   3   6      776.49      828.79     15.55 o 
  -2   3   6     1561.21     1593.31     21.62 o 
  -1   3   6        9.21       13.60      1.95 o 
   0   3   6      134.92      120.01      6.17 o 
   1   3   6       38.96       43.41      6.20 o 
   2   3   6      125.15      113.99      8.91 o 
   3   3   6       10.68       20.64      6.53 o 
   4   3   6      139.91      146.32     10.55 o 
   5   3   6     1111.94     1142.81     25.27 o 
   6   3   6       59.14       56.87      9.10 o 
   7   3   6       74.01       69.19     12.50 o 
   8   3   6       20.58       29.93     11.74 o 
 -13   4   6      103.65       87.37      9.44 o 
 -12   4   6       24.87       13.59      3.47 o 
 -11   4   6        9.73       10.73      3.09 o 
 -10   4   6       68.82       66.79      7.15 o 
  -9   4   6       43.58       49.33      5.46 o 
  -8   4   6      165.53      174.08     11.64 o 
  -7   4   6       87.46       71.10      7.70 o 
  -6   4   6      322.31      312.11      9.77 o 
  -5   4   6      100.88      111.41      7.84 o 
  -4   4   6      598.94      613.19     15.32 o 
  -3   4   6      133.45      127.20      8.22 o 
  -2   4   6      666.41      660.40     15.39 o 
  -1   4   6       82.01       88.42      6.02 o 
   0   4   6       23.74       30.23      3.48 o 
   1   4   6       51.32       42.48      6.17 o 
   2   4   6        7.14        8.74      6.70 o 
   3   4   6       53.05       56.05      8.33 o 
   4   4   6      408.70      388.46     16.82 o 
   5   4   6        0.07        4.73      5.55 o 
   6   4   6      219.46      241.16     26.08 o 
   7   4   6       92.67       76.82     13.57 o 
   8   4   6       72.98       84.60     21.15 o 
 -12   5   6      113.00      129.14      9.00 o 
 -11   5   6       52.62       63.92      7.61 o 
 -10   5   6       52.98       43.53      7.16 o 
  -9   5   6      162.07      171.25     10.23 o 
  -8   5   6        8.99        6.91      2.44 o 
  -7   5   6        5.54        3.07      3.46 o 
  -6   5   6        0.18       -0.03      1.83 o 
  -5   5   6       56.47       59.69      7.78 o 
  -4   5   6       58.29       65.73      6.25 o 
  -3   5   6      131.89      140.80      7.83 o 
  -2   5   6       65.38       66.34      5.93 o 
  -1   5   6      349.63      342.17     16.16 o 
   0   5   6       32.38       25.60      5.82 o 
   1   5   6       38.05       37.39      4.08 o 
   2   5   6       29.08       28.07      6.15 o 
   3   5   6       75.30       62.22      8.32 o 
   4   5   6        0.74        0.15      6.09 o 
   5   5   6        2.61       -6.25      6.25 o 
   6   5   6       43.80       33.01      9.64 o 
   7   5   6        2.22        9.10     10.25 o 
 -12   6   6       57.79       50.37      6.05 o 
 -11   6   6      568.00      585.20     24.70 o 
 -10   6   6      109.11      100.17      8.94 o 
  -9   6   6        0.08       -2.55      2.55 o 
  -8   6   6       24.07       22.48      3.77 o 
  -7   6   6      176.48      197.32      9.67 o 
  -6   6   6      235.95      232.23     10.56 o 
  -5   6   6      456.89      476.27     13.95 o 
  -4   6   6        1.04        0.30      2.60 o 
  -3   6   6      366.45      393.05     12.31 o 
  -2   6   6      198.82      196.25      8.92 o 
  -1   6   6      948.43      948.49     20.03 o 
   0   6   6        0.93        3.92      3.61 o 
   1   6   6      200.93      197.80     11.24 o 
   2   6   6      621.28      610.53     21.03 o 
   3   6   6      344.90      349.35     20.89 o 
   4   6   6      394.32      409.30     22.70 o 
   5   6   6       89.55      104.74     14.53 o 
   6   6   6      291.53      309.65     22.27 o 
   7   6   6       97.91       92.35     17.18 o 
 -12   7   6      219.58      269.80     13.88 o 
 -11   7   6      101.67      100.44      8.38 o 
 -10   7   6       21.46       22.17      7.01 o 
  -9   7   6       55.69       50.89      8.32 o 
  -8   7   6        0.67        1.27      2.47 o 
  -7   7   6      530.55      491.12     18.18 o 
  -6   7   6       60.82       50.88      5.92 o 
  -5   7   6       12.81        5.14      3.76 o 
  -4   7   6      459.62      451.63     21.42 o 
  -3   7   6       73.46       81.04      8.63 o 
  -2   7   6      181.22      170.19     10.68 o 
  -1   7   6       61.45       65.69      7.96 o 
   0   7   6      105.50      114.17     10.16 o 
   1   7   6      120.41      137.33     16.01 o 
   2   7   6       15.84        5.81      4.37 o 
   3   7   6       56.25       62.22      6.93 o 
   4   7   6        1.14       -2.89      6.72 o 
   5   7   6      212.94      197.79     18.92 o 
   6   7   6       49.43       39.41     11.34 o 
   7   7   6       18.40       34.94     21.48 o 
 -11   8   6       21.37       26.24      4.30 o 
 -10   8   6        9.70       13.40      3.28 o 
  -9   8   6       70.37       72.74     12.09 o 
  -8   8   6        2.73       14.18      5.59 o 
  -7   8   6        0.86       -3.68      4.19 o 
  -6   8   6        3.37        2.15      3.60 o 
  -5   8   6       34.68       29.97      6.55 o 
  -4   8   6       12.96        7.28      4.12 o 
  -3   8   6       12.35       12.45      3.83 o 
  -2   8   6        0.30       -2.82      2.82 o 
  -1   8   6       64.04       73.80      8.58 o 
   0   8   6       67.49       55.27      7.66 o 
   1   8   6        3.99       -0.47      3.24 o 
   2   8   6        0.26        5.20      3.21 o 
   3   8   6      160.93      145.54     16.18 o 
   4   8   6       51.27       49.46     11.26 o 
   5   8   6      112.29      120.81     15.97 o 
   6   8   6       94.26      129.88     16.94 o 
 -11   9   6       44.37       33.64     12.40 o 
 -10   9   6      177.01      151.51     31.65 o 
  -9   9   6       22.92        9.30      4.20 o 
  -8   9   6        8.84        6.39      4.47 o 
  -7   9   6        0.67        4.70      7.39 o 
  -6   9   6     1422.67     1467.18     39.90 o 
  -5   9   6      558.66      581.84     20.34 o 
  -4   9   6        1.87       -0.23      3.38 o 
  -3   9   6       26.82       21.81      6.82 o 
  -2   9   6       72.28       64.18      7.77 o 
  -1   9   6       75.95       63.30      8.15 o 
   0   9   6       40.28       24.55      4.90 o 
   1   9   6      422.35      421.00     17.73 o 
   2   9   6      139.11      146.68     10.83 o 
   3   9   6      339.04      350.92     17.72 o 
   4   9   6       60.17       51.76      6.18 o 
   5   9   6      136.08      138.61     16.92 o 
   6   9   6       82.21       56.88     12.43 o 
 -11  10   6      141.73      128.24     16.92 o 
 -10  10   6       13.15       11.02      9.80 o 
  -9  10   6       41.54       32.29      7.05 o 
  -8  10   6       23.84       12.38      8.03 o 
  -7  10   6      102.56      124.56     19.82 o 
  -6  10   6      209.16      221.15     14.49 o 
  -5  10   6      479.40      459.13     18.61 o 
  -4  10   6       20.78       31.40      6.28 o 
  -3  10   6      121.87      137.70     12.10 o 
  -2  10   6      501.76      501.14     19.23 o 
  -1  10   6       79.44      113.13     11.24 o 
   0  10   6       60.94       64.93     16.15 o 
   1  10   6       44.21       35.09      5.68 o 
   2  10   6       48.08       37.81      6.37 o 
   3  10   6      240.03      234.72     13.64 o 
   4  10   6       78.00       91.79      8.98 o 
   5  10   6       36.78       41.19     10.61 o 
 -10  11   6      110.22      139.63     16.59 o 
  -9  11   6        1.78       -4.95      4.95 o 
  -8  11   6       89.57      108.76     14.65 o 
  -7  11   6        3.28       11.98      4.72 o 
  -6  11   6        0.68        0.58      3.22 o 
  -5  11   6       31.98       34.07      5.45 o 
  -4  11   6       31.29       21.72      4.57 o 
  -3  11   6      213.90      193.13     14.00 o 
  -2  11   6      157.08      165.54     13.10 o 
  -1  11   6      141.46      165.22     13.38 o 
   0  11   6       13.36       15.71      3.61 o 
   1  11   6      143.15      154.76     13.01 o 
   2  11   6       11.58        7.31      4.15 o 
   3  11   6        0.04       -3.87      3.87 o 
   4  11   6       85.96       77.21     10.31 o 
   5  11   6        4.09       21.06      9.36 o 
  -9  12   6       37.72       30.53      5.62 o 
  -8  12   6       21.76        1.04      5.39 o 
  -7  12   6      266.38      291.47     19.82 o 
  -6  12   6      125.70      143.38     12.66 o 
  -5  12   6       91.35       96.83     10.36 o 
  -4  12   6      292.42      311.71     15.90 o 
  -3  12   6       32.13       30.96      5.15 o 
  -2  12   6       10.94        8.72      4.21 o 
  -1  12   6       32.56       30.46      6.79 o 
   0  12   6      632.07      614.32     27.29 o 
   1  12   6       13.36        6.40      3.71 o 
   2  12   6      219.42      201.15     13.79 o 
   3  12   6        5.74        3.94      4.36 o 
   4  12   6        1.65       12.33      4.71 o 
  -8  13   6        0.08       -7.74      7.74 o 
  -7  13   6       90.53       79.45     11.31 o 
  -6  13   6       65.09       64.63      8.88 o 
  -5  13   6       99.37       88.03      9.38 o 
  -4  13   6       12.99       17.45      4.52 o 
  -3  13   6        8.46        8.44      5.01 o 
  -2  13   6      648.54      691.05     24.76 o 
  -1  13   6      169.51      159.47     11.77 o 
   0  13   6       33.23       41.26      7.64 o 
   1  13   6      152.52      162.02     13.43 o 
   2  13   6       41.01       43.57      5.63 o 
   3  13   6        0.35        2.12      4.53 o 
  -7  14   6       85.96       71.99     11.17 o 
  -6  14   6        2.75       12.25     26.97 o 
  -5  14   6       37.42       34.60      8.67 o 
  -4  14   6        0.60        5.95      4.04 o 
  -3  14   6       64.17       45.30      8.10 o 
  -2  14   6        0.21        0.05      3.96 o 
  -1  14   6      123.80       89.54     12.00 o 
   0  14   6       12.37        9.79      4.19 o 
   1  14   6        8.60        2.51      4.67 o 
   2  14   6        0.97       -5.64      8.89 o 
  -6  15   6       66.02       71.16      9.74 o 
  -5  15   6      182.07      195.28     16.71 o 
  -4  15   6       70.91       52.20     13.76 o 
  -3  15   6       28.19        9.82      5.00 o 
  -2  15   6       89.25       87.60     34.11 o 
  -1  15   6       19.59        7.76     10.34 o 
   0  15   6       41.77       40.32      6.89 o 
   1  15   6       28.56       37.21      6.24 o 
 -12   1   7       20.88       18.00      4.44 o 
 -11   1   7        0.23       -2.22      4.89 o 
 -10   1   7        0.03        0.32      4.43 o 
  -9   1   7       82.36       85.37      7.82 o 
  -8   1   7      225.98      226.71     10.89 o 
  -7   1   7      893.34      901.80     20.61 o 
  -6   1   7        9.89        7.15      2.56 o 
  -5   1   7      767.71      778.71     15.93 o 
  -4   1   7     1450.52     1483.58     25.53 o 
  -3   1   7      136.16      151.99      9.73 o 
  -2   1   7       15.84        7.74      3.99 o 
  -1   1   7      182.44      174.81     11.21 o 
   0   1   7       79.44       96.17      8.73 o 
   1   1   7      119.49      126.51      9.87 o 
   2   1   7       36.43       32.39      6.40 o 
   3   1   7      170.71      159.06     14.32 o 
   4   1   7       22.42       15.67      5.72 o 
   5   1   7       28.71       33.45      6.94 o 
   6   1   7       31.27       22.68      6.76 o 
 -12   2   7       19.78       24.45      3.65 o 
 -11   2   7        0.23       -3.04      3.04 o 
 -10   2   7       51.09       42.82      4.69 o 
  -9   2   7      151.06      163.35      9.69 o 
  -8   2   7      699.57      716.41     21.13 o 
  -7   2   7      185.20      207.34     16.11 o 
  -6   2   7     1100.87     1081.91     21.75 o 
  -5   2   7      286.62      310.84     11.26 o 
  -4   2   7      284.07      277.54     12.30 o 
  -3   2   7      112.63      103.72      8.43 o 
  -2   2   7      384.28      388.07     13.66 o 
  -1   2   7       85.05       62.19      7.32 o 
   0   2   7      162.34      201.55     11.40 o 
   1   2   7        3.42        3.62      4.35 o 
   2   2   7      247.00      260.13     13.04 o 
   3   2   7        1.03        4.25      4.70 o 
   4   2   7       88.45       90.39      9.38 o 
   5   2   7        7.67        1.46      5.00 o 
   6   2   7      129.72      135.86     11.85 o 
 -12   3   7        0.03        2.37      3.75 o 
 -11   3   7        2.76        2.29      4.80 o 
 -10   3   7       83.33       72.32      6.52 o 
  -9   3   7      142.94      153.26      9.75 o 
  -8   3   7       98.70      108.21      8.04 o 
  -7   3   7        3.70       13.64      3.17 o 
  -6   3   7      649.85      666.00     17.34 o 
  -5   3   7        4.07        6.42      2.69 o 
  -4   3   7       73.97       71.73      6.47 o 
  -3   3   7       19.40       26.15      5.32 o 
  -2   3   7       23.88       23.17      4.98 o 
  -1   3   7       95.16       91.06      8.76 o 
   0   3   7      681.00      647.98     20.47 o 
   1   3   7        0.02        2.54      4.04 o 
   2   3   7        1.34        1.52      4.54 o 
   3   3   7       10.63       18.10      5.65 o 
   4   3   7        0.27        2.53      5.24 o 
   5   3   7       14.75       22.18      7.49 o 
   6   3   7       25.68       35.67      8.98 o 
 -12   4   7       35.60       26.75      4.91 o 
 -11   4   7        0.51       -1.78      3.70 o 
 -10   4   7       90.40      100.60      6.99 o 
  -9   4   7        0.11       10.90      4.17 o 
  -8   4   7      241.03      236.46     13.69 o 
  -7   4   7      118.53      120.94     11.08 o 
  -6   4   7      177.43      159.44      9.87 o 
  -5   4   7      641.15      625.22     16.68 o 
  -4   4   7      234.27      215.57      9.81 o 
  -3   4   7      122.20      113.75      7.07 o 
  -2   4   7        2.13        5.42      4.30 o 
  -1   4   7        5.29        3.42      4.50 o 
   0   4   7      153.30      140.40     11.31 o 
   1   4   7       13.19       14.49      5.53 o 
   2   4   7      321.86      333.14     22.38 o 
   3   4   7       69.55       73.86     15.60 o 
   4   4   7      330.08      353.90     22.95 o 
   5   4   7        7.03       12.43      8.43 o 
   6   4   7       51.31       53.44     12.02 o 
 -12   5   7       67.75       97.45      9.73 o 
 -11   5   7       38.05       24.50      4.22 o 
 -10   5   7        9.23       10.62      5.36 o 
  -9   5   7      495.32      498.14     19.87 o 
  -8   5   7       41.48       30.03      7.29 o 
  -7   5   7      153.77      157.59     13.96 o 
  -6   5   7        3.92       -1.41      2.70 o 
  -5   5   7      207.44      196.61      9.91 o 
  -4   5   7      299.66      291.12     11.47 o 
  -3   5   7      502.88      528.40     14.92 o 
  -2   5   7       19.73        9.16      3.43 o 
  -1   5   7      281.01      307.41     13.99 o 
   0   5   7      294.42      250.96     14.04 o 
   1   5   7      233.27      246.67     27.26 o 
   2   5   7        2.55        0.08      6.92 o 
   3   5   7      493.79      512.00     25.59 o 
   4   5   7       68.30       59.22     12.66 o 
   5   5   7      158.80      150.76     17.99 o 
   6   5   7        1.67       12.44      9.04 o 
 -11   6   7       11.33       12.60      6.11 o 
 -10   6   7        1.11        1.24      5.32 o 
  -9   6   7        6.00       16.31      8.03 o 
  -8   6   7       12.10       13.60      6.11 o 
  -7   6   7       88.03       86.33      9.12 o 
  -6   6   7       42.33       42.16      6.44 o 
  -5   6   7       19.08       23.37      6.43 o 
  -4   6   7      196.56      198.05     12.83 o 
  -3   6   7       11.26        8.84      4.31 o 
  -2   6   7      111.40      119.13      9.29 o 
  -1   6   7      277.01      278.85     19.47 o 
   0   6   7       94.82       65.60     22.76 o 
   1   6   7        6.21        9.85      7.08 o 
   2   6   7       39.93       49.97     11.29 o 
   3   6   7        1.16       -0.32      7.22 o 
   4   6   7       18.86       17.62     10.14 o 
   5   6   7        4.42        0.29      7.32 o 
   6   6   7        4.51       16.22     12.65 o 
 -11   7   7       76.40       67.96     17.81 o 
 -10   7   7        6.73        3.59      4.84 o 
  -9   7   7      140.19      161.50     16.63 o 
  -8   7   7       11.22       11.56      5.57 o 
  -7   7   7      205.38      217.19     15.95 o 
  -6   7   7      256.31      207.89     14.97 o 
  -5   7   7       19.97       20.30      6.81 o 
  -4   7   7        0.67        6.03      3.08 o 
  -3   7   7       96.12      113.64     10.38 o 
  -2   7   7       12.10       16.39      4.82 o 
  -1   7   7       17.31       21.42      8.88 o 
   0   7   7        0.02       -3.24      6.00 o 
   1   7   7      271.81      271.03     20.47 o 
   2   7   7       84.32       73.83     13.10 o 
   3   7   7      578.60      557.73     27.59 o 
   4   7   7       54.21       67.32     13.33 o 
   5   7   7      112.60       96.30     15.13 o 
 -11   8   7        3.57       10.48      7.79 o 
 -10   8   7       89.63       88.05     11.32 o 
  -9   8   7       10.21       17.53      5.24 o 
  -8   8   7       99.36      108.14     13.34 o 
  -7   8   7       98.94      104.36     16.75 o 
  -6   8   7       11.55       11.02      5.42 o 
  -5   8   7      196.98      238.55     13.61 o 
  -4   8   7      683.60      651.19     21.77 o 
  -3   8   7       10.58        6.49      6.49 o 
  -2   8   7      387.45      411.89     17.21 o 
  -1   8   7        5.28        7.67      3.06 o 
   0   8   7       56.34       65.47      5.38 o 
   1   8   7      133.07      146.97     16.80 o 
   2   8   7      430.31      482.22     25.72 o 
   3   8   7       47.66       59.19     20.60 o 
   4   8   7      397.54      419.70     35.83 o 
   5   8   7       50.22       51.46     12.16 o 
 -10   9   7        8.40        5.17      5.28 o 
  -9   9   7        9.64       -1.74      4.69 o 
  -8   9   7        0.03        1.07      4.33 o 
  -7   9   7       45.90       50.05      8.49 o 
  -6   9   7       43.69       41.74      6.73 o 
  -5   9   7      252.28      258.32     14.43 o 
  -4   9   7       48.77       40.24     10.32 o 
  -3   9   7      315.71      289.20     15.04 o 
  -2   9   7       14.67        6.88      7.17 o 
  -1   9   7        0.59       -3.36      3.36 o 
   0   9   7        8.88        4.46      3.31 o 
   1   9   7       14.31        6.07      7.37 o 
   2   9   7        6.57       13.57      8.18 o 
   3   9   7       12.71       15.39      8.41 o 
   4   9   7       37.25       40.82     11.06 o 
 -10  10   7       29.67       35.46      9.82 o 
  -9  10   7      192.46      214.81     17.45 o 
  -8  10   7      207.69      190.68     19.47 o 
  -7  10   7       15.71       11.53      6.98 o 
  -6  10   7       61.09       60.26      7.99 o 
  -5  10   7        8.13       -1.85      3.43 o 
  -4  10   7       13.07        9.58      3.52 o 
  -3  10   7      111.54      109.25     10.85 o 
  -2  10   7      431.70      434.22     18.46 o 
  -1  10   7        4.98        7.85      3.61 o 
   0  10   7      161.03      138.24     20.33 o 
   1  10   7        0.20        6.25      3.96 o 
   2  10   7      321.78      335.41     24.29 o 
   3  10   7       32.85       29.25     13.26 o 
   4  10   7        0.02        2.20      8.49 o 
  -9  11   7      246.90      277.55     24.56 o 
  -8  11   7      124.42      143.14     15.32 o 
  -7  11   7      198.34      206.81     21.74 o 
  -6  11   7       38.89       31.51      4.90 o 
  -5  11   7       82.89       80.68      9.92 o 
  -4  11   7       97.16       79.81      9.19 o 
  -3  11   7      223.74      239.80     14.09 o 
  -2  11   7        1.29        5.98      6.64 o 
  -1  11   7      264.98      245.68     14.71 o 
   0  11   7        0.11       -3.99      3.99 o 
   1  11   7      163.24      179.26     11.52 o 
   2  11   7       14.13       15.86      9.25 o 
   3  11   7      335.02      361.13     26.48 o 
  -8  12   7      199.32      201.79     16.42 o 
  -7  12   7        0.04       -0.25      4.67 o 
  -6  12   7       17.47       21.20      4.47 o 
  -5  12   7        0.04       -0.62      4.39 o 
  -4  12   7       19.87       27.10      4.66 o 
  -3  12   7      135.61      126.52      9.97 o 
  -2  12   7       13.98       12.08      4.00 o 
  -1  12   7        8.46        1.80      3.69 o 
   0  12   7        4.60        6.11      5.91 o 
   1  12   7        7.05        4.62      4.48 o 
   2  12   7       83.12       62.71      9.13 o 
  -7  13   7        7.26       13.48      5.73 o 
  -6  13   7        6.64        8.45      4.75 o 
  -5  13   7       93.90       87.13     19.33 o 
  -4  13   7       24.99       33.12     11.62 o 
  -3  13   7       53.26       47.27      7.51 o 
  -2  13   7        4.85       13.70      4.47 o 
  -1  13   7      104.38      112.97     10.61 o 
   0  13   7       10.80       20.40      4.78 o 
   1  13   7       15.81       24.35      7.46 o 
  -5  14   7       60.85       61.04      7.20 o 
  -4  14   7       16.31       16.18     10.48 o 
  -3  14   7        3.32        4.70      5.22 o 
  -2  14   7       36.74       47.96      5.99 o 
  -1  14   7        2.14        3.83      4.57 o 
 -11   0   8       89.85       87.15     13.10 o 
 -10   0   8      283.60      302.68     17.76 o 
  -9   0   8      199.56      189.39     26.60 o 
  -8   0   8      496.53      454.50     34.45 o 
  -7   0   8        2.27       17.81     12.25 o 
  -6   0   8      264.21      281.93     24.91 o 
  -5   0   8      284.84      305.87     17.88 o 
  -4   0   8       92.56      101.36     12.98 o 
  -3   0   8       84.51       94.11     13.36 o 
  -2   0   8      786.88      842.52     41.62 o 
  -1   0   8       15.43       -8.14      8.14 o 
   0   0   8     2058.45     2058.13     48.88 o 
   1   0   8      459.38      457.87     24.03 o 
   2   0   8       17.05       13.51      7.65 o 
   3   0   8       15.29        5.67     11.09 o 
   4   0   8      195.97      244.12     21.41 o 
   5   0   8      167.98      217.06     25.11 o 
 -11   1   8      154.75      125.74      7.31 o 
 -10   1   8       52.82       54.54      6.73 o 
  -9   1   8       23.80       26.75      4.26 o 
  -8   1   8      123.00      114.86     15.44 o 
  -7   1   8       22.81       26.48      9.54 o 
  -6   1   8       54.51       76.50     17.95 o 
  -5   1   8        9.48       13.89      4.46 o 
  -4   1   8       48.38       48.99      8.02 o 
  -3   1   8      274.52      256.14     13.75 o 
  -2   1   8       43.76       38.77      6.56 o 
  -1   1   8      251.52      272.66     13.40 o 
   0   1   8       11.09        2.21      6.87 o 
   1   1   8      140.52      144.05     11.39 o 
   2   1   8       11.25       10.97      6.70 o 
   3   1   8       22.93       16.71      6.07 o 
   4   1   8        1.88       -0.75      5.46 o 
   5   1   8       16.39       22.79      7.80 o 
 -11   2   8        1.23        6.10      4.85 o 
 -10   2   8       67.44       67.51      8.79 o 
  -9   2   8       18.79       17.84      4.63 o 
  -8   2   8       12.74       11.59      3.82 o 
  -7   2   8      253.70      265.97     20.17 o 
  -6   2   8        6.04        9.21      5.91 o 
  -5   2   8        5.36        8.62      4.07 o 
  -4   2   8      288.28      276.77     13.27 o 
  -3   2   8      191.23      195.13     11.50 o 
  -2   2   8       36.41       40.27      6.48 o 
  -1   2   8      154.67      155.37     11.04 o 
   0   2   8       21.20       23.96      5.85 o 
   1   2   8       94.40       71.35     11.37 o 
   2   2   8      174.47      168.92     12.42 o 
   3   2   8        1.58        2.22      5.05 o 
   4   2   8      121.36      118.08     11.54 o 
   5   2   8        5.21        5.75      6.70 o 
 -11   3   8      239.41      244.82     15.60 o 
 -10   3   8        2.22        6.42      4.08 o 
  -9   3   8       36.87       34.28      5.87 o 
  -8   3   8      169.82      175.70     11.70 o 
  -7   3   8      518.78      501.52     24.92 o 
  -6   3   8        2.02       -1.94      5.41 o 
  -5   3   8      121.60      131.26     11.45 o 
  -4   3   8      231.07      249.45     14.68 o 
  -3   3   8      320.69      325.01     13.64 o 
  -2   3   8        3.70        2.72      3.99 o 
  -1   3   8      416.70      441.17     15.95 o 
   0   3   8        7.74        0.55      4.66 o 
   1   3   8      556.17      552.05     20.07 o 
   2   3   8       25.27       20.64      7.44 o 
   3   3   8      193.34      205.32     13.89 o 
   4   3   8        1.68       -8.14     10.47 o 
 -11   4   8        0.06        1.70      5.07 o 
 -10   4   8        4.03       12.11      4.98 o 
  -9   4   8        8.87       14.12      4.22 o 
  -8   4   8       89.26       89.62      8.86 o 
  -7   4   8       16.76        7.28      4.13 o 
  -6   4   8      162.12      175.09     20.14 o 
  -5   4   8        2.36        2.63      4.47 o 
  -4   4   8      222.17      218.97     13.90 o 
  -3   4   8       19.69       18.89      5.97 o 
  -2   4   8       71.06       67.24      8.81 o 
  -1   4   8       39.12       38.94      7.80 o 
   0   4   8      431.14      439.97     18.72 o 
   1   4   8       27.27       15.93     18.08 o 
   2   4   8       66.80       57.09     12.18 o 
   3   4   8       15.92       -4.94      6.29 o 
   4   4   8      185.38      126.87     17.20 o 
 -11   5   8      116.08      130.70     10.66 o 
 -10   5   8       34.29       30.30      7.28 o 
  -9   5   8      374.28      392.75     19.92 o 
  -8   5   8      101.24       77.97      8.38 o 
  -7   5   8       21.39        8.04      9.82 o 
  -6   5   8        0.07       -3.32      3.32 o 
  -5   5   8       28.85       26.92      6.61 o 
  -4   5   8       38.41       38.00      8.74 o 
  -3   5   8       22.97       21.37      9.68 o 
  -2   5   8       43.32       34.59      9.55 o 
  -1   5   8       44.46       45.21     10.45 o 
   0   5   8       36.69       24.46      9.02 o 
   1   5   8       33.69       35.59     10.07 o 
   2   5   8        7.49        2.79      8.34 o 
   3   5   8      101.11      119.54     17.16 o 
   4   5   8       10.57       17.61      9.86 o 
 -10   6   8      209.90      170.81     18.66 o 
  -9   6   8      138.90      139.54     20.20 o 
  -8   6   8      187.57      218.36     16.53 o 
  -7   6   8      122.53      134.22     14.14 o 
  -6   6   8       44.45       33.48      5.95 o 
  -5   6   8       17.09       16.80      3.55 o 
  -4   6   8      242.59      237.49     19.06 o 
  -3   6   8      175.35      186.00     36.20 o 
  -2   6   8      186.74      173.48     17.56 o 
  -1   6   8       48.98       57.43     11.03 o 
   0   6   8      265.49      251.45     20.70 o 
   1   6   8       31.80       24.43      9.72 o 
   2   6   8      611.69      601.00     29.27 o 
   3   6   8        2.12        1.83      8.39 o 
   4   6   8      108.01      104.49     16.17 o 
 -10   7   8       65.80       78.89     10.84 o 
  -9   7   8       53.99       56.98     19.14 o 
  -8   7   8        1.40       -1.91      5.24 o 
  -7   7   8      331.99      314.05     19.46 o 
  -6   7   8       15.84       18.81      4.61 o 
  -5   7   8      140.55      148.28      9.95 o 
  -4   7   8       51.57       47.26     10.37 o 
  -3   7   8      249.53      262.80     20.02 o 
  -2   7   8        7.65       16.08      8.28 o 
  -1   7   8      136.19      166.72     21.17 o 
   0   7   8       47.26       42.48     11.30 o 
   1   7   8      259.78      257.57     21.98 o 
   2   7   8       16.49       26.26     10.20 o 
   3   7   8        2.76       -0.72      7.24 o 
  -9   8   8        3.74        0.75      5.27 o 
  -8   8   8       22.99       19.21      5.17 o 
  -7   8   8       75.14       68.27     10.12 o 
  -6   8   8      125.61      110.88     10.36 o 
  -5   8   8        4.55       13.61      4.17 o 
  -4   8   8       61.18       66.36     10.50 o 
  -3   8   8       77.88       87.04     26.85 o 
  -2   8   8        0.92       -0.87      9.08 o 
  -1   8   8       27.71       25.23      8.90 o 
   0   8   8       57.97       50.16     18.43 o 
   1   8   8       41.82       39.66     11.96 o 
   2   8   8       36.77       37.93     11.54 o 
   3   8   8        2.52        1.19      8.64 o 
  -9   9   8      410.14      345.91     26.00 o 
  -8   9   8        1.98        0.88      5.56 o 
  -7   9   8      209.45      245.73     17.52 o 
  -6   9   8      199.45      190.90     14.13 o 
  -5   9   8      689.06      688.42     24.11 o 
  -4   9   8       18.33       18.54      4.07 o 
  -3   9   8       51.72       48.35      4.44 o 
  -2   9   8        4.41        1.56      6.48 o 
  -1   9   8       52.81       60.31     12.00 o 
   0   9   8       74.18       80.67     14.09 o 
   1   9   8      223.65      279.68     36.86 o 
   2   9   8       50.03       70.67     14.31 o 
  -8  10   8      223.52      257.18     18.11 o 
  -7  10   8      111.77      113.96     11.04 o 
  -6  10   8      294.75      246.68     15.64 o 
  -5  10   8       47.07       24.77      8.48 o 
  -4  10   8       83.80       81.01      9.25 o 
  -3  10   8        6.52       15.69      5.59 o 
  -2  10   8        4.47       10.45      6.87 o 
  -1  10   8       83.13       79.42     13.80 o 
   0  10   8      136.39      153.04     18.97 o 
   1  10   8        5.76        1.90      8.92 o 
  -7  11   8      143.06      116.72     28.89 o 
  -6  11   8       10.54       18.39      9.32 o 
  -5  11   8        0.06       -2.99      4.71 o 
  -4  11   8       15.04       14.46      6.77 o 
  -3  11   8       32.14       25.93      4.97 o 
  -2  11   8      171.08      203.15     12.97 o 
  -1  11   8       94.14       95.84     15.23 o 
   0  11   8       10.09       24.38     10.06 o 
  -5  12   8       38.61       29.62      5.63 o 
  -4  12   8       31.38       34.30      6.35 o 
  -3  12   8        6.99        3.91      4.64 o 
  -2  12   8       94.46       84.84      7.37 o 
  -1  12   8       72.13       87.92     24.42 o 
 -10   1   9        5.97        6.24      8.26 o 
  -9   1   9      109.58      116.31     15.92 o 
  -8   1   9       10.96       24.46     10.05 o 
  -7   1   9      126.97      121.85     15.01 o 
  -6   1   9      138.86      119.62     10.46 o 
  -5   1   9      105.78       89.34     11.61 o 
  -4   1   9       85.13       98.85     12.68 o 
  -3   1   9      162.76      163.42     11.83 o 
  -2   1   9      282.67      280.75     14.65 o 
  -1   1   9      300.35      311.81     15.47 o 
   0   1   9        2.40        6.07      5.51 o 
   1   1   9      195.12      196.49     14.09 o 
   2   1   9        0.01       -4.28      5.73 o 
 -10   2   9       34.73       31.63     12.20 o 
  -9   2   9       52.39       41.67     11.86 o 
  -8   2   9      509.37      554.51     38.77 o 
  -7   2   9       98.13      104.61     14.05 o 
  -6   2   9        0.52       -0.53      5.21 o 
  -5   2   9       38.71       34.62      6.37 o 
  -4   2   9      137.83      138.33     11.03 o 
  -3   2   9      291.91      338.92     14.99 o 
  -2   2   9      427.39      459.55     17.31 o 
  -1   2   9       14.80       18.19      5.64 o 
   0   2   9      414.14      441.15     17.65 o 
   1   2   9      106.09      104.27     10.79 o 
   2   2   9      282.15      306.10     17.07 o 
 -10   3   9        1.24        0.51     12.24 o 
  -9   3   9        0.64        6.94      8.78 o 
  -8   3   9       88.75      106.75     22.09 o 
  -7   3   9       20.84       11.66     15.34 o 
  -6   3   9        2.08        8.38      6.10 o 
  -5   3   9      185.74      203.34     14.74 o 
  -4   3   9        1.05        0.09      4.99 o 
  -3   3   9        3.69       -0.94      5.02 o 
  -2   3   9        1.76       -4.47      4.47 o 
  -1   3   9       42.20       40.34      7.38 o 
   0   3   9       10.02       16.23      6.09 o 
   1   3   9        9.06       -1.31      6.47 o 
   2   3   9       60.04       66.59     23.61 o 
  -9   4   9       30.25       22.68     10.32 o 
  -8   4   9       24.77       23.90      7.91 o 
  -7   4   9       26.10       17.64      8.06 o 
  -6   4   9      304.99      301.28     17.29 o 
  -5   4   9        6.11       -1.07      5.07 o 
  -4   4   9      142.16      160.93     13.80 o 
  -3   4   9      154.62      167.60     13.97 o 
  -2   4   9       98.94      118.55     39.45 o 
  -1   4   9       14.62        8.29      8.64 o 
   0   4   9      219.42      221.87     21.03 o 
   1   4   9        1.16       -0.37      8.96 o 
   2   4   9      107.75      114.11     35.82 o 
  -9   5   9      275.37      366.99     38.52 o 
  -8   5   9        1.15       -6.35      9.10 o 
  -7   5   9        0.44       -3.45      8.89 o 
  -6   5   9        0.30        4.74      7.97 o 
  -5   5   9       52.74       28.60      9.42 o 
  -4   5   9       42.29       48.44     17.65 o 
  -3   5   9      164.23      181.63     22.02 o 
  -2   5   9      120.20       99.77     15.56 o 
  -1   5   9      520.36      499.32     33.63 o 
   0   5   9       21.37       23.04     16.84 o 
   1   5   9      183.24      191.72     21.01 o 
   2   5   9       29.17       36.50     16.37 o 
  -8   6   9        0.03       -1.39      8.73 o 
  -7   6   9       35.19       40.06     14.97 o 
  -6   6   9       50.72       54.16     12.73 o 
  -5   6   9        3.49        1.91      6.46 o 
  -4   6   9        0.90       -6.74      8.68 o 
  -3   6   9      168.27      153.38     20.53 o 
  -2   6   9       18.51        5.41      6.72 o 
  -1   6   9        3.74        8.59      8.20 o 
   0   6   9       22.03        9.98      9.40 o 
   1   6   9       81.84       79.35     15.67 o 
  -8   7   9        1.18        6.10     11.34 o 
  -7   7   9       72.84       62.19     17.54 o 
  -6   7   9       17.99       24.65      9.76 o 
  -5   7   9      246.03      239.03     20.86 o 
  -4   7   9        5.10        4.25      7.62 o 
  -3   7   9       73.08       54.66     11.89 o 
  -2   7   9       18.71        1.98      7.22 o 
  -1   7   9       59.04       87.08     15.01 o 
   0   7   9        1.35        1.73      9.23 o 
  -7   8   9        2.09      -10.10     10.10 o 
  -6   8   9      156.25      170.43     19.67 o 
  -5   8   9        0.37       12.83      8.66 o 
  -4   8   9       69.42       52.12     11.94 o 
  -3   8   9      242.98      255.56     23.08 o 
  -2   8   9      126.93      117.83     17.42 o 
  -1   8   9       28.82       32.23     11.38 o 
   0   8   9       47.64       47.54     16.40 o 
  -6   9   9        1.54       -6.40      9.09 o 
  -5   9   9      117.78       89.88     15.77 o 
  -4   9   9      207.18      207.72     21.20 o 
  -3   9   9        5.28        4.42      9.13 o 
  -2   9   9       69.78       96.75     16.07 o 
  -7   0  10        8.02       11.80     12.24 o 
  -6   0  10        9.82       19.28     12.67 o 
  -5   0  10      342.35      354.91     35.29 o 
  -4   0  10       74.50      110.74     22.58 o 
  -3   0  10       38.05       60.40     12.68 o 
  -2   0  10       98.43      117.80     16.81 o 
  -1   0  10       75.54       75.35     14.67 o 
  -7   1  10       26.68       18.70      9.29 o 
  -6   1  10       10.63        4.40      8.09 o 
  -5   1  10        9.10       10.81      6.36 o 
  -4   1  10        3.76        2.33      6.46 o 
  -3   1  10      127.68      114.27     11.44 o 
  -2   1  10        6.63       17.76      6.50 o 
  -1   1  10       65.66       55.36     12.14 o 
  -7   2  10       15.62       16.32      9.00 o 
  -6   2  10        6.39        1.06      9.26 o 
  -5   2  10       66.05       63.05     10.94 o 
  -4   2  10       54.79       72.60      9.82 o 
  -3   2  10       48.86       46.37      8.57 o 
  -2   2  10        3.61        6.19      6.05 o 
  -1   2  10        0.01       -4.26      6.34 o 
  -7   3  10      136.75      136.76     18.14 o 
  -6   3  10      130.01      129.94     17.33 o 
  -5   3  10       50.07       43.82     10.15 o 
  -4   3  10      337.03      324.08     19.44 o 
  -3   3  10       62.59       68.52     14.44 o 
  -2   3  10       16.74        7.66     12.80 o 
  -6   4  10        4.84       -5.74      9.08 o 
  -5   4  10       52.98       50.00     13.42 o 
  -4   4  10       34.88       27.52     11.55 o 
  -3   4  10       35.53       25.77     10.85 o 
  -2   4  10        7.62       11.60      8.33 o 
  -5   5  10       49.58       39.13     12.60 o 
  -4   5  10        0.09        3.31      9.06 o 
  -3   5  10      143.18      145.19     19.20 o 
                                                 
